# Supplementary material for: Periodontal diseases and all-cause dementia risk: Genetic instrument analyses in half a million UK Biobank participants
Source: J Alzheimers Dis. 2026 May 21;112(1):273–82. doi: 10.1177/13872877261450558 (PMC13291395; doi:10.1177/13872877261450558)
Supplement: sj-xlsx-2-alz-10.1177_13872877261450558 - Supplemental material for Periodontal diseases and all-cause dementia risk: Genetic instrument analyses in half a million UK Biobank participants [file sj-xlsx-2-alz-10.1177_13872877261450558.xlsx]

## Sheet: Sheet1
CHROM	POS	SNP	A1 exposure	A2 exposure	EAF exposure	BETA exposure	SE exposure	p exposure	F_stats	A1 outcome	A2 outcome	EAF outcome	BETA outcome	SE outcome	p outcome
6	27849721	rs368467810	TTTA	T	0.359963	-0.0407364	0.0070671	8.2031e-09	33.2264	TTTA	T	0.358432	0.0421909	0.0230474	0.0671588
1	77474559	rs12123266	G	A	0.127411	0.0505597	0.00904287	2.25618e-08	31.2605	G	A	0.129691	-0.0291516	0.0298651	0.329011
4	10809690	rs149922301	A	G	0.00960975	0.167846	0.0308914	5.52831e-08	29.5221	A	G	0.00900269	-0.0996824	0.113222	0.378635
5	124199710	rs185910248	A	G	0.014767	-0.147229	0.0274024	7.74974e-08	28.8675	A	G	0.0152369	-0.0942511	0.0870766	0.279078
6	44028307	rs10948120	A	G	0.272307	0.0364544	0.00691592	1.35626e-07	27.7843	A	G	0.271747	0.00283399	0.0226852	0.900581
1	234003464	1:234003464_TTTTGTTTTGTTTTTTG_T	T	TTTTGTTTTGTTTTTTG	0.0586667	0.0684144	0.0131248	1.86219e-07	27.1713	T	TTTTGTTTTGTTTTTTG	0.0607536	-0.0444496	0.0435458	0.307371
12	28597782	12:28597782_AT_A	A	AT	0.458465	-0.0319709	0.0061503	2.0116e-07	27.022	A	AT	0.459756	-0.00733065	0.0201108	0.715474
6	30443759	6:30443759_TAAAA_T	TAAAA	T	0.339945	0.0334115	0.00655296	3.42009e-07	25.9966	TAAAA	T	0.338599	0.00612879	0.0215038	0.775637
13	44882703	rs186388993	A	G	0.0027746	0.294212	0.0577041	3.42105e-07	25.9961	A	G	0.00267391	-0.0287034	0.208409	0.890456
11	34730083	rs1097403	T	C	0.303722	-0.033881	0.00665424	3.54965e-07	25.9248	T	C	0.305391	-0.0125945	0.0216352	0.560478
13	73824519	rs1041362	A	G	0.415388	0.0311415	0.00618451	4.76843e-07	25.3553	A	G	0.41522	0.0199379	0.0201857	0.323289
1	120187851	rs587770471	A	G	0.00272947	0.293806	0.0587932	5.81468e-07	24.9728	A	G	0.00276639	-0.00139729	0.205931	0.994586
20	55328821	20:55328821_TAA_T	T	TAA	0.239676	-0.0361971	0.00728142	6.65517e-07	24.7124	T	TAA	0.238131	0.0477613	0.0234633	0.0417934
10	125939360	rs61864018	C	G	0.454391	-0.0305046	0.00616433	7.47625e-07	24.4883	C	G	0.452229	-0.00152796	0.0201876	0.939667
12	16993914	rs7971214	T	C	0.407244	0.0305249	0.00620262	8.59724e-07	24.2191	T	C	0.407058	-0.00961231	0.0202692	0.635334
12	28233833	rs11049327	G	A	0.476361	-0.0301704	0.00614053	8.95436e-07	24.1407	G	A	0.475987	0.0193976	0.0201233	0.335077
7	127744506	rs144240527	ACCC	A	0.302074	0.0326258	0.00664761	9.20584e-07	24.0875	ACCC	A	0.302293	-0.0135847	0.0218428	0.533987
10	21088739	rs10740985	T	C	0.383003	0.0307863	0.00627913	9.44017e-07	24.039	T	C	0.384527	-0.0237174	0.0205245	0.247859
2	59788598	rs534873555	T	C	0.00107733	0.484584	0.0990967	1.00831e-06	23.9122	T	C	0.00108591	-0.110733	0.365103	0.761668
17	7190435	rs8082645	G	T	0.263295	-0.0427604	0.00877165	1.08899e-06	23.7641	G	T	0.262172	0.01789	0.0284806	0.529908
6	156016925	rs149287390	G	T	0.0506195	-0.0697232	0.0143358	1.15285e-06	23.6543	G	T	0.049484	0.0561023	0.0458571	0.221172
2	103066532	rs185403797	A	G	0.00337145	0.258763	0.0532995	1.20455e-06	23.5699	A	G	0.003546	0.0841271	0.177369	0.635282
18	35664747	18:35664747_AT_A	A	AT	0.219443	-0.03622	0.00747182	1.24999e-06	23.4987	A	AT	0.219761	0.00358843	0.0241983	0.882112
12	111016698	rs112488935	T	C	0.16715	0.0392898	0.0081229	1.31869e-06	23.3958	T	C	0.166674	0.00121394	0.0268962	0.964
12	40155056	rs56122050	AG	A	0.467373	-0.0301344	0.00623654	1.35225e-06	23.3474	AG	A	0.471278	0.00955053	0.0204394	0.640313
12	80036375	rs148366800	A	G	0.00452822	0.228767	0.0473526	1.3575e-06	23.3399	A	G	0.00449083	0.198015	0.156021	0.204385
12	81756088	rs184040144	C	T	0.00208653	0.316143	0.065552	1.41575e-06	23.2592	C	T	0.00195889	-0.171166	0.252138	0.497228
1	104313324	rs141225952	G	A	0.00989521	-0.157177	0.0326497	1.47908e-06	23.175	G	A	0.0101344	0.0964559	0.0974406	0.322226
8	18177380	rs775034457	A	T	0.000999574	0.569646	0.118409	1.50307e-06	23.1441	A	T	0.000977276	0.169085	0.41894	0.686505
2	15906002	rs574626364	T	C	0.00122568	0.41078	0.0854588	1.53393e-06	23.1049	T	C	0.0014377	0.227432	0.265333	0.391358
10	96959703	10:96959703_G_A	A	G	0.00441895	-0.251229	0.0523527	1.59639e-06	23.0283	A	G	0.00417047	0.0678078	0.160854	0.673354
8	20527484	rs568904263	G	C	0.00266531	-0.346522	0.0723331	1.66245e-06	22.9503	G	C	0.00272546	0.161042	0.203723	0.429238
4	76058710	rs529733088	T	C	0.00212164	0.312882	0.0653555	1.68968e-06	22.9191	T	C	0.00201347	-0.00173105	0.235019	0.994123
12	110696757	rs1265775	A	T	0.167062	0.0390217	0.00815257	1.69771e-06	22.9099	A	T	0.167193	0.00729665	0.0269234	0.78638
7	80586440	rs183561926	C	T	0.00337122	0.243988	0.051021	1.73471e-06	22.8686	C	T	0.00325747	-0.173074	0.192822	0.369407
3	43923130	rs187888795	A	G	0.00110905	0.4179	0.0876884	1.88165e-06	22.7123	A	G	0.00125093	0.0996336	0.287719	0.729127
12	90461988	rs7139279	A	G	0.445839	-0.0292041	0.00612971	1.89465e-06	22.6991	A	G	0.44526	0.0168463	0.0199229	0.39779
5	24948543	5:24948543_AG_A	A	AG	0.00257597	0.307123	0.0645712	1.97131e-06	22.6228	A	AG	0.00262955	0.0123984	0.223429	0.955747
13	66518954	rs118034599	C	T	0.0429812	0.0715943	0.0150576	1.98739e-06	22.6071	C	T	0.0430138	-0.0707409	0.0511642	0.16678
3	179841999	rs114684440	T	C	0.0125489	0.128693	0.0270891	2.02679e-06	22.5694	T	C	0.0127772	0.0873908	0.0883036	0.322339
3	44974273	rs772382416	A	AAAAC	0.144457	-0.04196	0.00887883	2.29157e-06	22.3336	A	AAAAC	0.143694	0.0379944	0.0285137	0.182697
3	72123923	rs28680684	T	G	0.204378	0.0377193	0.00800531	2.45547e-06	22.2009	T	G	0.203654	0.0717963	0.026138	0.00601774
1	19578223	rs41273199	C	G	0.00485754	0.210526	0.0446985	2.47813e-06	22.1833	C	G	0.00460693	0.0263477	0.156057	0.865927
1	223161923	1:223161923_CTCTT_C	C	CTCTT	0.193512	0.0397023	0.00845007	2.62135e-06	22.0755	C	CTCTT	0.193862	0.00746377	0.0276117	0.78692
13	44034570	rs9567194	G	A	0.0887221	0.0498255	0.0106062	2.63016e-06	22.0691	G	A	0.088707	-0.012901	0.0352615	0.714464
1	239923390	1:239923390_ATT_A	ATT	A	0.00166611	0.397406	0.084605	2.6376e-06	22.0636	ATT	A	0.00158572	0.312644	0.285559	0.273584
12	8544693	rs139104135	G	A	0.000781706	0.571106	0.121657	2.67408e-06	22.0373	G	A	0.000739179	0.999424	0.385175	0.00946666
4	106603506	rs551948969	C	T	0.00137024	0.366858	0.0781748	2.69502e-06	22.0223	C	T	0.00133677	-0.32689	0.317375	0.303019
1	120542575	rs587602570	G	A	0.00276551	0.280406	0.0598261	2.77204e-06	21.9681	G	A	0.00273943	-0.307163	0.236977	0.194916
3	32568770	3:32568770_CAG_C	C	CAG	0.0132826	0.125236	0.0267225	2.77886e-06	21.9636	C	CAG	0.0133912	-0.0551142	0.0911268	0.545307
4	154902017	rs137942610	A	G	0.0056975	0.2043	0.0437129	2.95843e-06	21.8433	A	G	0.00586754	-0.00714709	0.146992	0.96122
5	149261745	rs765548900	T	C	0.00160163	0.354392	0.0758315	2.96239e-06	21.8408	T	C	0.00165455	-0.545672	0.319968	0.0881202
10	129487143	rs183420606	G	A	0.0011714	0.397988	0.0851701	2.9703e-06	21.8356	G	A	0.00143585	0.381692	0.244944	0.119166
3	54089542	rs1449341	G	T	0.240348	0.0342418	0.00732966	2.98751e-06	21.8246	G	T	0.237702	-0.009358	0.0241221	0.698058
19	55633815	rs557208860	G	A	0.00172747	0.366057	0.0785711	3.17867e-06	21.7056	G	A	0.00174894	-0.174348	0.291607	0.549916
6	83597039	6:83597039_CA_C	C	CA	0.20794	0.0349761	0.00750901	3.19474e-06	21.6959	C	CA	0.206583	-0.0157431	0.0248555	0.526483
6	75596235	rs143056318	G	A	0.0174103	-0.113723	0.0244176	3.2022e-06	21.6916	G	A	0.017038	-0.071746	0.079918	0.369321
14	40144774	14:40144774_AC_A	A	AC	0.000336294	0.887502	0.190563	3.20436e-06	21.6901	A	AC	0.000452767	0.363831	0.532491	0.494441
1	93447449	rs536827800	C	T	0.00282828	0.329586	0.0709571	3.40306e-06	21.5748	C	T	0.00261394	-0.612004	0.318719	0.0548331
8	142236255	rs35169207	T	C	0.109728	0.0448289	0.0096513	3.40313e-06	21.5747	T	C	0.108653	0.025501	0.0317639	0.422073
14	56751338	rs143190036	TA	T	0.184244	0.0362777	0.00782997	3.60077e-06	21.4664	TA	T	0.185664	0.0122482	0.0256361	0.632813
4	18277409	rs4698230	T	A	0.483814	0.0283125	0.00611092	3.60224e-06	21.4656	T	A	0.484773	0.0156374	0.0199771	0.433765
10	96094545	rs560859571	T	C	0.00223648	-0.351293	0.0758836	3.66784e-06	21.431	T	C	0.00238002	0.160879	0.204172	0.430721
17	27174931	17:27174931_CA_C	C	CA	0.226012	-0.0350826	0.00757944	3.68053e-06	21.4244	C	CA	0.225585	0.0113109	0.0245088	0.644437
1	21101195	rs138820872	G	T	0.00239146	0.318975	0.0689509	3.72571e-06	21.401	G	T	0.00261027	-0.0942556	0.232954	0.685764
22	18388315	rs5747400	G	T	0.27143	0.0316295	0.00683749	3.72999e-06	21.3989	G	T	0.272797	-0.0126369	0.0224993	0.574348
1	56524298	rs116376327	A	G	0.010404	0.138877	0.0300335	3.76261e-06	21.382	A	G	0.0102263	0.0246367	0.101463	0.808149
8	55923701	rs142133940	C	G	0.00442343	0.21127	0.0457254	3.82997e-06	21.3482	C	G	0.0042716	0.0751782	0.157573	0.633292
4	38979936	rs6531687	C	A	0.0677486	-0.0568834	0.0123231	3.9119e-06	21.3074	C	A	0.0689337	-0.0571232	0.0400082	0.153353
6	87233160	rs572564466	A	G	0.00137662	0.368071	0.0797633	3.9398e-06	21.294	A	G	0.00137981	0.198488	0.269906	0.462098
2	221863184	rs1369326	G	A	0.470422	-0.0282514	0.00612794	4.02159e-06	21.2545	G	A	0.469657	-0.0236247	0.0200055	0.237638
6	29272012	rs3117426	T	C	0.222589	-0.0339721	0.00737402	4.08527e-06	21.2244	T	C	0.22373	0.0524853	0.0236287	0.026334
20	47823385	rs574194389	T	C	0.00278516	0.266117	0.0577645	4.08653e-06	21.2238	T	C	0.00299956	-0.243502	0.211213	0.248962
4	171541402	rs776177240	A	G	0.00129949	0.431608	0.0937202	4.11908e-06	21.2086	A	G	0.00134567	0.218025	0.319258	0.494663
3	130691848	rs1745658	T	C	0.481988	0.028217	0.00614356	4.3705e-06	21.0951	T	C	0.480135	-0.0305289	0.0200955	0.128715
1	21455789	rs187980219	T	C	0.00240722	0.317097	0.0690651	4.40545e-06	21.0798	T	C	0.00263653	-0.0912108	0.232478	0.694806
4	35814877	rs149449250	C	A	0.0110933	-0.15333	0.0334066	4.43655e-06	21.0664	C	A	0.0104567	-0.0659591	0.110118	0.549184
2	108797561	rs190532810	A	G	0.000811855	0.498063	0.108599	4.51305e-06	21.0338	A	G	0.000843332	0.304631	0.351829	0.386572
2	17430004	rs13413225	A	C	0.168864	-0.0403167	0.00880628	4.69038e-06	20.9597	A	C	0.170397	-0.0236269	0.0287183	0.410672
4	73043034	rs7665616	A	G	0.000111546	1.24515	0.272778	5.00212e-06	20.8365	A	G	0.000117692	0.313192	0.944099	0.740088
17	68419103	rs74735742	C	A	0.00341926	-0.271428	0.0595045	5.0794e-06	20.807	C	A	0.00357599	-0.180979	0.187382	0.33413
3	37971081	rs9809341	T	C	0.116391	-0.0438245	0.00960883	5.09451e-06	20.8014	T	C	0.115695	-0.0324383	0.0314187	0.301859
9	2709515	rs186815973	G	A	0.00226677	0.284313	0.0625118	5.41195e-06	20.6857	G	A	0.00244164	0.112252	0.201691	0.57783
16	88292550	rs11646882	C	G	0.485985	-0.0279171	0.00614174	5.48139e-06	20.6613	C	G	0.487911	-0.0406421	0.0200438	0.0425947
4	45257890	rs139097232	G	T	0.00111743	0.38647	0.0850241	5.4826e-06	20.6608	G	T	0.00103627	0.258826	0.296443	0.382606
1	8681021	rs551823982	T	A	0.00868793	0.16203	0.0356559	5.51222e-06	20.6504	T	A	0.00842147	-0.177276	0.129357	0.170548
2	74334462	rs828867	G	A	0.459445	-0.028311	0.00623157	5.54189e-06	20.6403	G	A	0.458222	-0.00906201	0.0203603	0.65626
5	44663057	rs139373638	T	A	0.00525282	0.196259	0.0432063	5.56254e-06	20.6331	T	A	0.00496865	0.161318	0.145753	0.268387
20	34862726	rs77458729	A	G	0.0104455	0.144159	0.0317501	5.6139e-06	20.6155	A	G	0.0116794	-0.0504015	0.103045	0.624755
5	2127375	rs528536660	T	C	0.00148602	0.454378	0.100107	5.65447e-06	20.6018	T	C	0.00157728	-0.347448	0.370469	0.348316
19	30967836	rs7252241	T	G	0.0868024	-0.0497437	0.0109613	5.67631e-06	20.5945	T	G	0.0876278	0.0206313	0.0350584	0.556208
15	96700990	rs961237	C	T	0.419783	0.0281863	0.006214	5.73493e-06	20.5747	C	T	0.421261	-0.00168744	0.0204401	0.934205
5	79690890	rs140557356	CTT	C	0.257494	0.0317633	0.0070118	5.899e-06	20.5207	CTT	C	0.257157	0.00475392	0.0229455	0.835867
9	36195810	rs563859437	A	C	0.00143225	0.369617	0.0818071	6.23828e-06	20.4137	A	C	0.00166178	0.10557	0.260875	0.685715
6	98402657	rs111788572	T	C	9.63984e-05	1.49297	0.330519	6.27061e-06	20.4037	T	C	9.16181e-05	0.364536	1.23033	0.767007
2	206100202	rs112019404	A	G	0.00824665	0.152063	0.0336669	6.2812e-06	20.4005	A	G	0.0079227	0.113036	0.113395	0.318845
1	104025337	rs114490087	G	A	0.00942786	-0.150553	0.0333643	6.40997e-06	20.3617	G	A	0.00965884	0.0870809	0.100037	0.384032
10	105248507	rs2986038	T	C	0.0954108	-0.047639	0.0105623	6.47411e-06	20.3427	T	C	0.0961462	-0.0310488	0.0341776	0.363637
3	161376578	rs115315820	T	C	0.000383998	0.621911	0.137906	6.49218e-06	20.3372	T	C	0.000364575	-0.45059	0.625914	0.471592
2	67773988	rs116760599	A	G	0.0902559	-0.0490133	0.0108759	6.58795e-06	20.3094	A	G	0.0908519	0.0247914	0.0349005	0.47749
12	39549189	rs11170890	A	G	0.126891	-0.042019	0.0093345	6.74863e-06	20.2633	A	G	0.128724	0.00684844	0.0299777	0.819296
3	134431388	rs73222790	A	G	0.00953671	-0.1688	0.0375059	6.77483e-06	20.2556	A	G	0.00957978	0.0839518	0.112921	0.457206
10	55560421	rs142720429	T	G	0.00177726	0.31258	0.0694887	6.85044e-06	20.2346	T	G	0.00160034	0.348832	0.2353	0.138208
10	20975801	rs10764262	G	A	0.395648	0.0280181	0.00623397	6.9759e-06	20.1998	G	A	0.395671	0.00759229	0.0204311	0.710187
13	78912121	rs79672413	T	C	0.00670414	0.175357	0.0390221	6.9967e-06	20.1941	T	C	0.00658633	0.227215	0.125791	0.0708738
17	29393793	rs193137821	T	G	0.00204567	0.30703	0.0683652	7.08791e-06	20.1693	T	G	0.00186131	0.0886946	0.245741	0.718154
1	104587285	rs190792867	T	C	0.00393743	-0.251866	0.0560859	7.09835e-06	20.1666	T	C	0.00409519	0.268337	0.1542	0.0818251
3	70501971	rs373646024	A	G	0.00654206	-0.185622	0.0413349	7.09977e-06	20.1662	A	G	0.00677932	0.0475385	0.123977	0.701389
13	109988161	rs9521318	A	G	0.245805	-0.0321029	0.00715018	7.12869e-06	20.1583	A	G	0.246831	0.0132766	0.0231021	0.5655
3	54084433	rs574974449	A	G	0.00184531	0.321325	0.0715766	7.14783e-06	20.1533	A	G	0.00193948	0.0317709	0.243871	0.896347
2	109511589	rs189855301	T	C	0.00104609	0.43103	0.0960449	7.19635e-06	20.1403	T	C	0.0011526	0.236123	0.300572	0.432115
9	31400995	rs138139784	A	G	0.00971443	0.140221	0.0312513	7.22739e-06	20.1321	A	G	0.0100159	-0.0816086	0.107074	0.445957
15	51278388	15:51278388_CT_C	C	CT	0.0570308	-0.0709206	0.0158243	7.40366e-06	20.0861	C	CT	0.0573197	-0.0972552	0.0519881	0.0613839
2	239395921	rs71426535	G	A	0.0213031	0.0974201	0.0217492	7.4903e-06	20.0637	G	A	0.0220348	0.033525	0.0703749	0.633805
11	109967750	rs61900160	A	G	0.0044928	0.211981	0.0473256	7.49203e-06	20.0633	A	G	0.00455654	0.14133	0.156706	0.36712
2	112386633	rs75551890	A	C	0.000113242	1.13296	0.253153	7.62747e-06	20.0292	A	C	7.00004e-05	0.34054	1.15693	0.768491
14	66380966	rs4644800	C	T	0.00761254	0.162375	0.0362938	7.68056e-06	20.0158	C	T	0.00790055	-0.424757	0.138634	0.00218489
4	111349222	rs183648855	T	C	0.00123067	-0.496001	0.111051	7.95398e-06	19.949	T	C	0.00141663	-0.201712	0.305712	0.509376
16	90074603	rs12925337	T	G	0.41741	0.0333547	0.00747161	8.03726e-06	19.929	T	G	0.416732	-0.00145928	0.0244565	0.95242
10	100296059	rs141702415	A	G	0.00144594	0.364484	0.0816619	8.06982e-06	19.9213	A	G	0.00140368	0.0672267	0.289375	0.816292
6	81887476	rs753060524	GTT	G	0.120123	-0.0491236	0.0110103	8.1348e-06	19.9059	GTT	G	0.119162	0.00661253	0.0357891	0.853414
8	17534482	rs140471746	A	G	0.0148919	0.124367	0.0278857	8.2009e-06	19.8906	A	G	0.0148547	-0.03439	0.0951016	0.717641
3	74327186	3:74327186_AC_A	A	AC	0.322997	-0.0294089	0.00659813	8.30517e-06	19.8662	A	AC	0.322616	-0.0235698	0.0214525	0.271901
13	20130677	rs11840086	A	C	0.00353529	-0.319888	0.0717783	8.32636e-06	19.8614	A	C	0.00356975	0.110997	0.207601	0.592882
15	38101660	rs374879554	CA	C	0.360019	-0.029828	0.0066949	8.37655e-06	19.85	CA	C	0.359739	-0.0354753	0.0217988	0.103653
16	10245930	rs10438524	C	T	0.320286	-0.0293022	0.0065774	8.39034e-06	19.8469	C	T	0.320043	-0.0266744	0.0215368	0.215514
3	162431565	rs11919571	T	C	0.000505104	0.558343	0.125346	8.41216e-06	19.8418	T	C	0.000454469	-0.115143	0.516752	0.823676
16	6749009	rs139062741	G	C	0.00431789	0.206559	0.0463982	8.51222e-06	19.8192	G	C	0.0045371	-0.14601	0.163976	0.373232
4	30093943	rs73217427	C	T	0.00248314	-0.316	0.0710763	8.75156e-06	19.7663	C	T	0.00233985	0.0319723	0.216623	0.882663
1	63156043	rs1168114	A	G	0.349659	0.0283753	0.00638313	8.77432e-06	19.7612	A	G	0.349646	0.00879202	0.0208653	0.673485
3	8924584	rs141560216	A	G	0.00275559	0.251153	0.0565176	8.83817e-06	19.7474	A	G	0.00236955	0.478948	0.184837	0.00956437
10	79018276	rs10762753	T	C	0.0314666	-0.080626	0.0181544	8.94949e-06	19.7236	T	C	0.0316931	-0.0530518	0.0588656	0.367463
2	127150040	rs111937323	T	TAG	0.00172272	0.348697	0.0785207	8.96117e-06	19.721	T	TAG	0.00171556	-0.219947	0.302995	0.467894
10	93132253	rs11186545	T	C	0.336545	0.0304584	0.0068599	8.99322e-06	19.7142	T	C	0.335871	0.0117153	0.0225023	0.602629
22	21945085	rs187909809	C	T	0.00111789	0.382205	0.0861068	9.04888e-06	19.7023	C	T	0.00122212	-0.0507008	0.301854	0.866611
4	94511016	rs13122875	T	C	0.270793	-0.0311631	0.00702188	9.07982e-06	19.6958	T	C	0.271143	-0.00904314	0.0228991	0.692907
22	32996459	rs118162169	T	C	0.0129772	0.127427	0.0287152	9.0955e-06	19.6924	T	C	0.013205	0.097203	0.0940329	0.301271
11	17566450	rs7116086	A	C	0.485121	0.027351	0.00616423	9.11967e-06	19.6874	A	C	0.486167	0.00315576	0.0201215	0.875374
3	135256695	rs72989703	T	C	0.000491829	0.584961	0.131847	9.1368e-06	19.684	T	C	0.000464586	-0.166619	0.523503	0.750276
6	81872212	rs6924063	C	T	0.307154	-0.0293993	0.00662756	9.16794e-06	19.6774	C	T	0.307117	0.0191854	0.0213695	0.369296
13	66648753	rs139941874	T	C	0.0107912	0.131157	0.0295927	9.33234e-06	19.6433	T	C	0.0109814	-0.0564952	0.100806	0.575184
1	37954779	rs570292205	A	G	0.0025747	0.296844	0.0670371	9.50887e-06	19.6077	A	G	0.00270094	0.0386184	0.226225	0.864454
17	29713908	rs140572833	C	G	0.00214328	0.296132	0.0668803	9.52062e-06	19.6053	C	G	0.00197424	0.157001	0.233706	0.501718
6	36641546	rs12199346	A	C	0.233955	-0.03206	0.00724306	9.58592e-06	19.5922	A	C	0.236168	-0.0200198	0.0234841	0.393948
3	134141807	rs146805428	G	C	0.0119214	-0.139208	0.0314701	9.71048e-06	19.5674	G	C	0.0122476	0.247662	0.0907698	0.00636302
9	70930031	rs532521874	T	A	0.00148072	0.45252	0.102309	9.73125e-06	19.5636	T	A	0.00155993	0.239538	0.330812	0.46901
3	196689487	rs62411807	C	T	0.320062	0.029263	0.00661801	9.79189e-06	19.5516	C	T	0.322348	0.0534829	0.0215983	0.0132767
1	10702266	rs117131266	A	G	0.0259692	-0.0868588	0.0196602	9.96214e-06	19.5187	A	G	0.0256009	0.0156049	0.0625405	0.802961
13	73849129	rs117291283	A	G	0.00518476	0.181564	0.041118	1.00692e-05	19.4982	A	G	0.0053825	0.0977752	0.134056	0.46578
1	118320049	rs563268461	A	G	0.00417163	-0.252163	0.0571294	1.0153e-05	19.4824	A	G	0.00421899	-0.274468	0.188688	0.145776
8	62243873	rs149030812	G	A	0.00355095	0.230722	0.0523078	1.0297e-05	19.4556	G	A	0.0036462	0.00591119	0.177492	0.973432
1	227175245	rs3215920	C	CT	0.488788	-0.0269527	0.00611481	1.04436e-05	19.4285	C	CT	0.4875	-0.00968974	0.0200073	0.628167
8	82374336	rs117878319	A	G	0.0314592	-0.0805614	0.0182803	1.04814e-05	19.4217	A	G	0.0311121	0.0628283	0.0575754	0.27517
4	119778736	rs9884820	A	T	0.449513	-0.0274819	0.00623664	1.05042e-05	19.4174	A	T	0.450931	-0.0109428	0.0203406	0.590593
1	200929673	rs4915468	A	C	0.314776	-0.0291362	0.00661481	1.05932e-05	19.4013	A	C	0.312612	0.00922445	0.0214939	0.667802
7	81815571	rs141554972	A	G	0.423039	0.0298336	0.00677434	1.06319e-05	19.3944	A	G	0.422008	-0.0142718	0.0221024	0.518466
19	22190378	rs10420483	A	G	0.270332	0.0301334	0.00684294	1.06485e-05	19.3915	A	G	0.272647	0.0216342	0.022367	0.333424
4	141783869	rs540252556	G	C	0.00124565	0.385925	0.0878152	1.10907e-05	19.3137	G	C	0.00111264	0.0309971	0.331672	0.92554
13	58662760	13:58662760_GA_G	GA	G	0.0248154	0.109133	0.0248658	1.13946e-05	19.2623	GA	G	0.0247624	-0.152629	0.0876124	0.0814924
1	226794525	rs1461920	G	A	0.344493	0.0281893	0.00642647	1.15226e-05	19.2408	G	A	0.345881	0.00992211	0.0210791	0.637849
12	119799367	rs113086878	T	G	0.0103187	-0.143663	0.0327761	1.16958e-05	19.2121	T	G	0.0108019	0.025242	0.0995411	0.799817
9	80450720	rs150561415	G	A	0.00434093	0.199858	0.0456406	1.19253e-05	19.1752	G	A	0.00403035	-0.397205	0.187919	0.0345411
11	10226754	rs76266926	G	A	0.0172371	0.10004	0.0228467	1.19359e-05	19.1735	G	A	0.0162598	0.0352929	0.0781152	0.651409
12	109159170	rs571377084	T	C	0.00183075	0.320607	0.0732249	1.19559e-05	19.1703	T	C	0.00162021	-0.113149	0.286327	0.692714
18	24669249	rs775063214	C	CA	0.296954	-0.0294289	0.00672173	1.19678e-05	19.1684	C	CA	0.292219	-0.0315421	0.0220693	0.152939
7	138588570	rs372033563	C	T	0.104844	0.0450958	0.0103013	1.19959e-05	19.1641	C	T	0.105493	-0.0293465	0.0341746	0.390493
10	54957185	10:54957185_GC_G	G	GC	0.261067	-0.0305275	0.0069757	1.2073e-05	19.1517	G	GC	0.259756	0.0287622	0.0226296	0.203729
10	81572572	10:81572572_ATATAT_A	A	ATATAT	0.0126182	-0.149076	0.034074	1.21389e-05	19.1412	A	ATATAT	0.0122609	-0.00369173	0.109221	0.973036
2	222309652	2:222309652_ATT_A	A	ATT	0.000295186	1.01852	0.233014	1.23635e-05	19.1062	A	ATT	0.000337927	0.0681113	0.858342	0.936752
21	46494137	21:46494137_C_T	T	C	0.00183275	0.291563	0.0667213	1.2432e-05	19.0957	T	C	0.00165513	-0.119549	0.258454	0.643685
9	132422558	rs35115406	C	CA	0.348943	0.029677	0.00679323	1.25034e-05	19.0848	C	CA	0.349275	-0.000608331	0.0222043	0.978143
10	67578486	rs150333923	T	G	0.00727529	0.163388	0.0374015	1.25107e-05	19.0837	T	G	0.00746009	0.182343	0.11894	0.12526
4	119240482	rs76842112	C	A	0.149993	-0.03791	0.00868438	1.26944e-05	19.0559	C	A	0.152309	0.0359287	0.0279095	0.19798
6	30077229	rs2523990	A	G	0.459441	0.0267089	0.00612073	1.27894e-05	19.0417	A	G	0.458086	0.00545125	0.0199355	0.784512
1	233021650	rs145696470	G	A	0.0108642	0.129512	0.029684	1.28282e-05	19.036	G	A	0.0111505	0.0966086	0.09649	0.316716
4	62443009	rs573506936	C	A	0.00125039	0.400671	0.091835	1.2832e-05	19.0353	C	A	0.00161316	0.208875	0.271946	0.442443
1	224824294	rs2050626	G	A	0.142332	-0.0386089	0.00885304	1.29416e-05	19.0191	G	A	0.141618	0.0379769	0.0285733	0.183813
2	153116969	rs567818909	A	T	0.00104791	0.452508	0.103768	1.296e-05	19.0163	A	T	0.00109166	0.584441	0.326245	0.0732263
4	170186322	rs534736922	C	T	0.00285493	-0.303528	0.0696475	1.31225e-05	18.9927	C	T	0.00278785	-0.419206	0.241318	0.0823601
20	7685321	rs534682593	A	G	0.00137582	0.418089	0.0959454	1.31516e-05	18.9884	A	G	0.0014713	0.0432022	0.331882	0.896429
12	46768976	rs12368162	T	C	0.0192207	-0.102372	0.0234984	1.32116e-05	18.9795	T	C	0.020158	-0.0626879	0.074415	0.399559
2	240634068	rs114234540	T	C	0.000365905	0.80813	0.185529	1.32573e-05	18.9731	T	C	0.000265125	0.336255	0.899626	0.708574
6	25583103	rs2328879	T	C	0.427297	0.0268303	0.00616071	1.33032e-05	18.9666	T	C	0.428218	0.00832521	0.0200966	0.678683
11	36246905	rs75745958	A	G	0.00449678	0.205451	0.0471791	1.33242e-05	18.9634	A	G	0.00461071	0.170513	0.153186	0.265659
8	118934780	rs17453183	T	C	0.00310855	-0.268596	0.0616802	1.33276e-05	18.963	T	C	0.00313933	-0.077986	0.190183	0.681764
12	80854778	rs147938575	G	A	0.00987073	0.136964	0.0314649	1.34352e-05	18.9479	G	A	0.00968926	-0.0939899	0.110451	0.394787
2	118388843	rs186289070	A	C	0.00474688	0.201716	0.0463563	1.35261e-05	18.9349	A	C	0.00484078	-0.0994108	0.162049	0.539571
4	29556795	rs78987444	T	C	0.0259371	-0.0858731	0.0197526	1.37745e-05	18.9002	T	C	0.026081	0.0994896	0.0609713	0.102733
16	75153804	rs71378741	GA	G	0.125194	0.0419433	0.00965125	1.38707e-05	18.8868	GA	G	0.122837	-0.0377551	0.032579	0.246506
9	80050231	rs12551934	C	T	0.495061	0.0265819	0.00611688	1.38854e-05	18.8848	C	T	0.493439	0.0244251	0.0200173	0.22239
12	82490833	rs577985496	T	C	0.00144082	0.418857	0.0964055	1.39439e-05	18.8768	T	C	0.00161377	0.189623	0.307488	0.537442
2	223804751	rs10804312	A	G	0.0276568	-0.0832489	0.0191658	1.40163e-05	18.867	A	G	0.0269763	-0.0103511	0.0619157	0.867228
2	125499166	2:125499166_CAT_C	C	CAT	0.0214506	0.0953194	0.0219659	1.42859e-05	18.8306	C	CAT	0.0217419	-0.0719383	0.074437	0.333828
3	33119649	rs115083322	C	T	0.0231538	0.0887045	0.0204519	1.44294e-05	18.8115	C	T	0.0227305	0.101858	0.0668221	0.127428
1	82806485	1:82806485_TA_T	T	TA	0.0195452	0.095993	0.0221481	1.46334e-05	18.7848	T	TA	0.019499	-0.0620876	0.0753399	0.409883
19	310620	rs72486320	G	A	0.228646	-0.035842	0.00827475	1.48106e-05	18.7618	G	A	0.228894	-0.0399624	0.0270111	0.139012
4	43157345	rs10022792	T	G	0.49911	0.0293885	0.00678558	1.48415e-05	18.7578	T	G	0.499937	0.012137	0.0220761	0.582469
17	70963031	rs183550394	C	T	0.00545108	0.179558	0.0414715	1.49339e-05	18.7461	C	T	0.00568207	0.0600736	0.136898	0.660792
1	176066187	rs575369667	T	C	0.00117262	0.428487	0.0989916	1.50113e-05	18.7361	T	C	0.00093369	-0.387521	0.455802	0.395216
5	159468379	rs73309351	A	G	0.0451773	0.06257	0.0144572	1.50498e-05	18.7311	A	G	0.0447769	-0.0587205	0.0489371	0.230171
17	22117941	rs72847892	G	A	0.00189054	-0.382345	0.0883639	1.51199e-05	18.7224	G	A	0.00178281	-0.0235297	0.270745	0.930745
17	65978679	17:65978679_AAAAG_A	A	AAAAG	0.00102357	0.467829	0.108154	1.52132e-05	18.7107	A	AAAAG	0.00105859	-0.541348	0.452487	0.231547
3	194135731	rs188670759	A	G	0.00302863	0.277885	0.0642445	1.52232e-05	18.7093	A	G	0.00303171	0.144944	0.214936	0.500084
2	163032058	rs78827752	A	G	0.00178456	0.305031	0.0705497	1.53484e-05	18.6938	A	G	0.00187209	0.250706	0.227052	0.269515
3	129927416	rs34955305	T	C	0.013159	-0.145728	0.0337077	1.53718e-05	18.6908	T	C	0.0135673	-0.17996	0.109443	0.100107
6	24809064	rs147520889	C	T	0.0384105	0.0696967	0.0161223	1.53912e-05	18.6883	C	T	0.0394291	0.0378296	0.0524011	0.470342
4	98252048	rs187790105	G	T	0.00129579	0.430376	0.0995562	1.53961e-05	18.6879	G	T	0.00116205	-0.537306	0.474021	0.257001
14	27691011	rs566523827	TTA	T	0.00144987	0.447019	0.103434	1.54779e-05	18.6778	TTA	T	0.0015688	-0.82151	0.437578	0.060463
2	235853704	rs530547688	T	C	0.0586517	0.057101	0.0132201	1.56566e-05	18.656	T	C	0.059042	0.0218563	0.0431865	0.612793
5	179389836	rs10056758	A	G	0.00021507	0.879703	0.203767	1.58024e-05	18.6382	A	G	0.000208656	-0.774772	1.02354	0.449077
3	22049402	3:22049402_TTTTC_T	T	TTTTC	0.0183486	-0.103115	0.0238895	1.58645e-05	18.6307	T	TTTTC	0.0178814	0.0516521	0.0758673	0.495984
6	86644466	rs540279999	C	T	0.00206397	0.289091	0.0669838	1.59001e-05	18.6264	C	T	0.00189596	0.350497	0.219679	0.110601
3	106056577	rs116251298	G	C	0.0116862	0.11923	0.0276284	1.59239e-05	18.6234	G	C	0.0118446	-0.105523	0.0957504	0.270432
11	124975541	rs77657208	G	C	0.00159309	0.325136	0.0753644	1.60187e-05	18.6122	G	C	0.00169716	-0.409979	0.291526	0.159628
6	111489562	rs148843263	T	C	0.00792112	-0.165561	0.0383813	1.60631e-05	18.607	T	C	0.00815005	-0.0306428	0.119026	0.796835
3	175151501	rs192770293	G	A	0.00556923	0.179321	0.041577	1.61073e-05	18.6018	G	A	0.005031	0.173391	0.142939	0.225116
3	169564442	3:169564442_AAAAG_A	A	AAAAG	0.238431	0.0311485	0.00722391	1.61886e-05	18.5922	A	AAAAG	0.23898	-0.00767114	0.0236069	0.745217
10	64205112	rs189115679	C	T	0.0781993	-0.0515724	0.0119608	1.61948e-05	18.5915	C	T	0.0782611	0.000476044	0.0386456	0.990172
17	10729685	rs183011543	C	T	0.00767288	0.150609	0.0349357	1.62491e-05	18.585	C	T	0.00858543	0.00602111	0.111826	0.95706
1	88366874	rs139835511	A	G	0.017499	0.0982316	0.0227881	1.62779e-05	18.5817	A	G	0.0179538	-0.129719	0.0788646	0.100004
4	42539686	rs577687499	C	A	0.00135602	0.377563	0.0875917	1.62897e-05	18.5803	C	A	0.00153419	0.154005	0.27753	0.578955
9	137129244	rs542618373	G	C	0.0024153	-0.356177	0.0826374	1.63161e-05	18.5771	G	C	0.00221338	-0.400571	0.289668	0.166707
14	20925154	rs1130409	G	T	0.482039	0.0262678	0.00609467	1.63275e-05	18.5758	G	T	0.483633	-0.020119	0.019916	0.312403
11	44933287	rs112738716	A	G	0.00663049	-0.181317	0.0420746	1.63692e-05	18.5711	A	G	0.00628643	0.219134	0.125856	0.0816589
19	19437687	rs543554558	G	C	0.0131384	0.121425	0.0281768	1.63713e-05	18.5709	G	C	0.0136184	-0.0311455	0.0934835	0.739009
16	74321585	rs111291139	T	C	0.292875	-0.0290731	0.0067497	1.65244e-05	18.553	T	C	0.291722	0.00871374	0.0219003	0.690717
9	109155679	rs1484371	C	G	0.0515615	0.0585066	0.0135836	1.65364e-05	18.5515	C	G	0.0505299	-0.0390989	0.0459724	0.395055
1	244317379	rs541176388	A	T	0.0124449	-0.13497	0.0313425	1.6601e-05	18.5442	A	T	0.0125756	0.0875103	0.0959835	0.361915
10	5236280	rs375549451	CA	C	0.000652132	0.532324	0.123739	1.6927e-05	18.5071	CA	C	0.000573149	0.020607	0.503689	0.967366
16	74254841	rs141415734	A	G	0.0104099	-0.140032	0.0325664	1.70882e-05	18.4891	A	G	0.0101456	0.022629	0.101798	0.824085
7	145810124	rs554397792	AT	A	0.0739477	-0.0511416	0.0118953	1.71327e-05	18.4841	AT	A	0.0752697	0.036929	0.0375839	0.325816
9	30078332	rs146432380	A	G	0.00286416	-0.284318	0.0661786	1.73732e-05	18.4575	A	G	0.00265632	0.0620437	0.203441	0.760388
6	77279930	rs192832376	T	C	0.00543855	-0.19594	0.0456133	1.74158e-05	18.4528	T	C	0.0051862	0.0267268	0.143451	0.852199
9	4688433	rs72695829	C	T	0.0318514	0.077477	0.0180364	1.74227e-05	18.4521	C	T	0.0316201	0.124079	0.0584671	0.0338208
21	21986839	21:21986839_TTGCCCAA_T	T	TTGCCCAA	0.00108337	0.465258	0.108332	1.74892e-05	18.4448	T	TTGCCCAA	0.00104456	-0.401059	0.444822	0.367261
3	162948363	rs144255979	A	G	0.000326644	0.805433	0.187564	1.75343e-05	18.44	A	G	0.000302067	-0.787107	0.93258	0.398664
3	185214740	rs149580105	C	T	0.00437487	-0.211584	0.0492954	1.76948e-05	18.4227	C	T	0.00456346	-0.114687	0.153033	0.453603
10	112942839	rs564494409	G	C	0.00171033	-0.379681	0.0884613	1.7702e-05	18.4218	G	C	0.00181827	0.0562269	0.242645	0.816751
8	72389643	rs530516430	A	G	0.00227345	0.288652	0.067255	1.77148e-05	18.4204	A	G	0.00238539	0.0228608	0.229636	0.9207
11	1078764	rs10523210	G	T	0.208513	0.0326989	0.00762114	1.78224e-05	18.4088	G	T	0.209282	0.00416304	0.0249171	0.86731
21	25590055	rs181663844	T	G	0.00254574	-0.32846	0.0765874	1.79727e-05	18.3929	T	G	0.00264406	-0.199789	0.235671	0.39658
6	22040889	rs116471838	A	G	0.0027551	-0.347207	0.0809774	1.80536e-05	18.3844	A	G	0.00279525	-0.307946	0.259803	0.235898
13	114234816	rs117903802	A	G	0.0192967	-0.100696	0.0234869	1.80821e-05	18.3812	A	G	0.0201783	0.00820217	0.0725843	0.910029
11	67613704	rs571788798	T	C	0.00690338	-0.178488	0.041633	1.80951e-05	18.3799	T	C	0.00686863	-0.100422	0.132956	0.450067
4	27771270	rs547525452	G	A	0.00325741	-0.303881	0.0708856	1.81165e-05	18.3777	G	A	0.00306439	-0.0219848	0.221965	0.921101
15	74718699	rs11852760	A	G	0.432084	-0.0264838	0.00618037	1.82613e-05	18.3625	A	G	0.434066	-0.0380328	0.0200982	0.0584452
6	30864927	rs34331231	T	C	0.0589164	0.054919	0.0128186	1.83288e-05	18.3554	T	C	0.0581529	-0.0734938	0.0435444	0.0914516
7	7536506	rs62453192	T	C	0.0614461	0.0556895	0.0130007	1.83913e-05	18.349	T	C	0.0591946	0.118254	0.0424171	0.00530519
11	46114310	rs10681499	C	CTT	0.183215	0.0354184	0.00828112	1.89427e-05	18.2928	C	CTT	0.181049	0.0161395	0.0272048	0.553008
13	25499289	rs147952905	AT	A	0.0522702	0.0587502	0.0137401	1.90428e-05	18.2826	AT	A	0.0520543	-0.0108836	0.0457739	0.81206
1	111329502	rs188641973	C	T	0.00112433	0.373384	0.087342	1.91171e-05	18.2753	C	T	0.00107212	-0.654119	0.403492	0.104987
3	835758	rs555309957	C	T	0.00568238	0.199678	0.0467162	1.91749e-05	18.2694	C	T	0.0058502	-0.00881622	0.157033	0.955228
14	79239250	rs61992225	T	C	0.00200266	0.355033	0.0830656	1.91888e-05	18.2682	T	C	0.001986	0.453602	0.266541	0.0887908
13	108434826	rs533187263	A	G	0.00206254	-0.388091	0.090826	1.92942e-05	18.2577	A	G	0.0019368	0.24723	0.258227	0.338359
2	202856991	rs78113450	T	C	0.00774495	-0.158612	0.0371285	1.93743e-05	18.2498	T	C	0.00777929	0.0657193	0.112704	0.559817
18	21148285	rs541768198	C	A	0.00410205	-0.258987	0.0606301	1.94079e-05	18.2465	C	A	0.0039743	-0.290161	0.205799	0.158563
5	44580193	rs4866909	C	A	0.449331	-0.0262045	0.00613511	1.94393e-05	18.2435	C	A	0.451152	-0.0179976	0.0200219	0.368709
11	102903275	rs192795322	T	G	0.00146936	0.355805	0.0833375	1.95955e-05	18.2282	T	G	0.00154082	0.0430973	0.287016	0.880641
11	47237359	rs4647709	T	C	0.0909137	0.0448477	0.0105063	1.96654e-05	18.2214	T	C	0.0907159	-0.0116159	0.0348972	0.73924
5	64412205	rs62367988	C	T	0.21348	0.0315557	0.00739323	1.9707e-05	18.2174	C	T	0.21517	0.00413419	0.0242439	0.864597
10	78957730	rs11002074	C	G	0.139938	-0.0378389	0.00886701	1.97779e-05	18.2105	C	G	0.142034	0.0304874	0.0284033	0.283102
6	143289557	6:143289557_GC_G	G	GC	0.000387791	0.718234	0.168314	1.97917e-05	18.2092	G	GC	0.000267055	0.432282	0.731837	0.554734
6	32943084	rs488216	A	T	0.0468564	0.061225	0.014348	1.97998e-05	18.2085	A	T	0.0455004	-0.0861397	0.0497618	0.0834446
9	13473315	rs149112277	C	T	0.00852724	0.146447	0.0343345	1.99633e-05	18.1928	C	T	0.00801066	0.0475858	0.118603	0.68826
2	113244252	rs6718426	G	C	0.000185135	0.834726	0.195732	2.0023e-05	18.1871	G	C	0.000218998	0.139926	0.679822	0.836926
7	118231896	rs148743547	C	G	0.00675844	-0.187607	0.0439942	2.00476e-05	18.1847	C	G	0.00681132	-0.172694	0.142934	0.226966
12	110441868	rs2136797	T	C	0.160764	0.0359534	0.00843494	2.02205e-05	18.1684	T	C	0.16075	0.00660329	0.0279001	0.812908
3	42393305	rs143818754	C	A	0.00246418	0.257339	0.0603845	2.02897e-05	18.1619	C	A	0.00255453	0.224068	0.195456	0.251636
6	143821399	rs187719543	C	G	0.00191538	0.322699	0.0757569	2.04737e-05	18.1447	C	G	0.00177364	0.0996608	0.270753	0.712808
10	90913755	rs142056892	A	ATG	0.270815	-0.0327201	0.00768216	2.05124e-05	18.1411	A	ATG	0.270329	-0.00358273	0.025014	0.88611
16	81679034	rs117966186	T	C	0.00503661	-0.20032	0.0470361	2.05465e-05	18.1379	T	C	0.00522984	-0.0593252	0.144738	0.681893
7	38048906	rs12234835	A	G	0.282874	0.0287834	0.00675906	2.05812e-05	18.1348	A	G	0.281315	-0.00340864	0.0221605	0.877755
9	140605202	9:140605202_A_G	G	A	0.269197	-0.0303398	0.00712704	2.07194e-05	18.122	G	A	0.271275	-0.0179371	0.0231676	0.438794
15	90366475	rs773966103	AAG	A	0.0669101	0.0591382	0.013892	2.07197e-05	18.122	AAG	A	0.0676443	0.0286353	0.0455172	0.529277
16	23460609	rs571583505	G	T	0.00444329	0.197553	0.0464206	2.0839e-05	18.1111	G	T	0.00448745	0.0299306	0.15699	0.848798
16	78075120	rs561423575	T	C	0.00166282	-0.390791	0.0918312	2.08554e-05	18.1096	T	C	0.00153654	0.23727	0.257712	0.357219
6	134118950	rs190918292	T	C	0.00871795	0.13702	0.032205	2.09394e-05	18.1018	T	C	0.00836711	0.0236155	0.110668	0.831023
5	18129252	rs77743223	G	A	0.000740722	0.500458	0.117637	2.09726e-05	18.0987	G	A	0.000737875	0.169088	0.394999	0.668599
17	21111288	17:21111288_AT_A	A	AT	0.000190904	1.18514	0.278752	2.12253e-05	18.076	A	AT	0.000172464	-1.46188	1.64824	0.375114
8	9448145	rs78731121	C	A	0.0147609	0.104563	0.0245978	2.1293e-05	18.0702	C	A	0.0146439	-0.0288907	0.0835926	0.729633
21	18827111	rs112087888	C	T	0.0128208	-0.122822	0.0288962	2.13327e-05	18.0664	C	T	0.0123168	0.0980212	0.0899555	0.275862
17	31606506	rs185535445	A	G	0.00616507	-0.176575	0.0415568	2.14731e-05	18.054	A	G	0.00591607	-0.00159657	0.131594	0.99032
5	89618680	rs114564151	A	T	0.0180121	0.0959342	0.0225824	2.15508e-05	18.0471	A	T	0.0183222	-0.0148754	0.0755083	0.843824
8	110564490	8:110564490_TAA_T	TAA	T	0.375423	0.0269135	0.00633673	2.1644e-05	18.0389	TAA	T	0.373972	0.0320654	0.0207356	0.122009
22	50770938	rs36154708	T	C	0.0554323	0.0560497	0.0131984	2.16937e-05	18.0345	T	C	0.0554404	-0.00366408	0.0440672	0.933734
17	10969108	rs117667509	C	T	0.00825494	0.149664	0.0352432	2.17033e-05	18.0337	C	T	0.00833173	0.112485	0.113913	0.323413
3	122457092	3:122457092_GC_G	GC	G	0.492419	0.0297286	0.007002	2.17879e-05	18.0262	GC	G	0.493507	0.00370101	0.0227779	0.870926
9	13377044	rs566477547	C	T	0.00201177	0.310496	0.0731391	2.18317e-05	18.0224	C	T	0.00186139	-0.283718	0.296203	0.338139
17	13938079	rs146724553	T	C	0.00330743	0.222927	0.0525128	2.18413e-05	18.0217	T	C	0.00319269	0.214858	0.173557	0.215728
2	13698644	rs182350929	T	C	0.00512028	0.199984	0.0471099	2.18552e-05	18.0205	T	C	0.00522468	0.049515	0.158038	0.754045
18	59591945	rs1942989	C	T	0.278328	0.0288356	0.00679367	2.19096e-05	18.0156	C	T	0.277886	-0.00827575	0.0223732	0.71146
14	21517686	rs117989519	A	G	0.000725795	-0.648461	0.152866	2.21528e-05	17.9948	A	G	0.000840928	-0.129363	0.393951	0.74263
4	172582799	rs188146609	G	A	0.0623585	0.0540465	0.0127443	2.22675e-05	17.9847	G	A	0.0617299	-0.0276532	0.0425856	0.516108
14	70154770	rs188772123	C	A	0.00250762	0.258602	0.0610153	2.25208e-05	17.9633	C	A	0.0023098	0.191399	0.209633	0.361231
13	19771653	rs201793376	T	C	0.00113911	-0.477174	0.112616	2.26359e-05	17.9537	T	C	0.00106435	-0.0981361	0.342609	0.774543
3	7884540	rs144556258	T	C	0.00267422	0.282443	0.0666823	2.27883e-05	17.9407	T	C	0.00275251	0.0387691	0.22822	0.865108
12	77882007	rs1388210	T	G	0.322024	0.0277289	0.0065479	2.28775e-05	17.9333	T	G	0.318911	0.024653	0.0214833	0.251157
7	92736712	rs535403887	C	T	0.0013282	0.354795	0.0837878	2.29119e-05	17.9305	C	T	0.00122294	-0.0225148	0.308064	0.941739
9	91053148	rs533225930	A	G	0.00109176	0.442056	0.10441	2.29739e-05	17.9255	A	G	0.00115137	0.0764645	0.348425	0.826294
2	120801147	2:120801147_AT_A	A	AT	0.0134507	-0.150903	0.0356947	2.36196e-05	17.8726	A	AT	0.0135935	-0.0477618	0.113062	0.672703
17	12482922	17:12482922_CTAAT_C	C	CTAAT	0.00544803	0.200989	0.0475457	2.36527e-05	17.8699	C	CTAAT	0.00567867	-0.107197	0.16218	0.508627
20	33270922	rs141638867	G	A	0.0281696	-0.0805974	0.0190664	2.36623e-05	17.8692	G	A	0.0289442	-0.00891199	0.0600124	0.881946
2	39356449	rs186736629	C	T	0.001697	0.351447	0.0832122	2.40533e-05	17.838	C	T	0.00173448	-0.0826977	0.294926	0.779169
9	123964207	rs576140097	G	A	0.00115158	0.383978	0.0909225	2.40934e-05	17.8349	G	A	0.00108391	0.378503	0.300515	0.207844
4	139252984	rs182654693	G	C	0.00115155	0.384494	0.0910755	2.4246e-05	17.8228	G	C	0.0012289	0.0602858	0.307054	0.844347
5	178237464	rs200144515	CT	C	0.0183594	0.101994	0.0241597	2.42523e-05	17.8224	CT	C	0.0178258	-0.0374287	0.0829522	0.65184
6	27418191	6:27418191_TTAG_T	T	TTAG	0.461125	0.0258893	0.00613344	2.43203e-05	17.8169	T	TTAG	0.46027	0.018068	0.0199937	0.366161
5	80099055	rs857289	A	G	0.256704	0.0294069	0.00696713	2.43439e-05	17.8152	A	G	0.259438	-0.0308561	0.0229313	0.178435
1	238460922	rs767498626	A	C	0.00172256	-0.39675	0.0940427	2.45578e-05	17.7985	A	C	0.00189395	-6.45399e-05	0.26171	0.999803
11	18750626	rs552478947	A	G	0.00129048	-0.507478	0.120307	2.46271e-05	17.7931	A	G	0.00115656	0.243051	0.331633	0.463624
6	13757524	rs114007564	T	C	7.59594e-05	1.56557	0.371271	2.47817e-05	17.7813	T	C	0.00011497	-2.1339	2.31514	0.356676
2	138463435	rs6752733	T	C	0.0198462	-0.0953767	0.0226273	2.49645e-05	17.7672	T	C	0.0194527	-0.0402832	0.0740054	0.586216
5	173858583	rs562572136	A	T	0.002996	0.258296	0.0612843	2.50091e-05	17.7638	A	T	0.00324446	0.00208766	0.202523	0.991775
14	99571076	rs55680742	C	G	0.443454	0.0261022	0.00619378	2.50594e-05	17.76	C	G	0.441622	0.0398007	0.0202253	0.0490837
2	145258719	rs535426981	T	C	0.001747	0.326821	0.0775532	2.50713e-05	17.7591	T	C	0.00161535	0.142163	0.276757	0.60748
6	11636796	rs6457761	A	G	0.00022367	0.904025	0.2146	2.52443e-05	17.746	A	G	0.000220642	-0.530564	1.03451	0.608044
21	30473886	rs541444778	C	T	0.00183467	0.366007	0.0868868	2.52604e-05	17.7448	C	T	0.00162122	-0.185236	0.35432	0.601119
7	127390649	rs12540357	C	T	0.283609	0.0283975	0.0067416	2.52802e-05	17.7433	C	T	0.283102	-0.0109017	0.0221595	0.622745
5	142206797	rs112188905	T	A	0.00531618	-0.220603	0.0523806	2.5363e-05	17.7371	T	A	0.00531082	-0.0271415	0.16125	0.866332
5	145960274	rs10477306	A	T	0.0922238	-0.0489037	0.0116147	2.54822e-05	17.7283	A	T	0.0934037	-0.0247066	0.0373844	0.50869
2	11188565	rs184915702	T	C	0.00952881	0.134422	0.0319314	2.55718e-05	17.7217	T	C	0.00983817	-0.184845	0.112623	0.10074
2	157046717	rs578006171	C	T	0.0121709	0.115653	0.0274864	2.58038e-05	17.7043	C	T	0.0127577	-0.102986	0.0935362	0.270885
18	29798930	rs72939664	T	C	0.0252395	-0.0837197	0.0199058	2.60164e-05	17.6887	T	C	0.025534	0.0812474	0.0614105	0.185828
2	128803634	rs13017873	T	C	0.274494	-0.0291659	0.00693548	2.60722e-05	17.6847	T	C	0.275043	-0.0348879	0.0227932	0.125862
8	3503127	rs77338817	G	A	0.171747	0.0346612	0.00824399	2.61751e-05	17.6772	G	A	0.171496	-0.0484752	0.0272978	0.075768
1	210745985	rs553639167	A	C	0.00131357	0.355343	0.0845234	2.62152e-05	17.6743	A	C	0.00134985	-0.227711	0.314489	0.469025
4	62076357	rs185176175	A	T	0.00236579	0.270559	0.0643599	2.62419e-05	17.6723	A	T	0.00218935	0.134914	0.227756	0.553608
14	33279930	rs4981163	G	A	0.144483	-0.0370057	0.00880349	2.62789e-05	17.6696	G	A	0.144254	-0.00949555	0.0285871	0.739767
6	155813894	rs4869856	G	A	0.269422	-0.0290487	0.00691262	2.64246e-05	17.6591	G	A	0.269197	0.0373839	0.0223856	0.0949207
5	24636350	rs73743681	G	A	7.41906e-05	1.78221	0.424189	2.65209e-05	17.6522	G	A	8.81009e-05	-0.964787	1.93865	0.618724
2	29366763	rs144223606	A	G	0.00256857	0.245222	0.0583677	2.65354e-05	17.6512	A	G	0.00289559	0.0844325	0.183573	0.645559
4	60834319	rs147959934	G	C	0.00290833	0.232707	0.0554192	2.68051e-05	17.6319	G	C	0.00272167	-0.537664	0.239342	0.0246767
7	78798566	rs568570997	T	A	0.00154496	0.35262	0.0839798	2.68255e-05	17.6305	T	A	0.00144862	0.0406861	0.30797	0.894897
1	104378910	rs12127682	T	C	0.0462071	-0.0630831	0.0150325	2.71126e-05	17.6102	T	C	0.0450617	-0.0118914	0.0492013	0.809022
6	122646033	rs185178548	A	C	0.000124614	1.0459	0.249266	2.71755e-05	17.6057	A	C	0.000140956	0.362905	0.804563	0.651947
1	233014135	rs4649284	A	G	0.00740615	-0.157555	0.0375502	2.71842e-05	17.6052	A	G	0.00762423	0.185256	0.109111	0.0895321
19	53219658	rs184548404	G	A	0.00144071	0.389263	0.0927923	2.72879e-05	17.598	G	A	0.00143043	0.282752	0.308527	0.359428
19	21010134	rs545572693	G	A	0.00166152	0.327944	0.0782079	2.75006e-05	17.5832	G	A	0.00168757	0.267614	0.252488	0.289186
13	113434538	rs565290585	A	G	0.00259807	-0.287408	0.0685618	2.76556e-05	17.5725	A	G	0.00209596	0.0865024	0.221064	0.695575
10	27253643	rs141817739	C	A	0.0135225	-0.115812	0.0276292	2.76921e-05	17.5699	C	A	0.0138379	0.00011689	0.0860673	0.998916
15	35072055	15:35072055_TCA_T	TCA	T	0.42634	0.0261049	0.00622838	2.77379e-05	17.5668	TCA	T	0.426027	-0.0192404	0.0203695	0.344881
2	242631548	rs145739634	T	C	0.0263191	-0.0848879	0.0202651	2.80335e-05	17.5466	T	C	0.025376	-0.0413365	0.0663347	0.533186
12	7903775	rs756914119	T	A	0.00126311	0.371227	0.0886227	2.80377e-05	17.5464	T	A	0.00133382	-0.10789	0.313786	0.730973
2	181314317	2:181314317_AT_A	A	AT	0.000522348	0.913332	0.218179	2.83704e-05	17.5239	A	AT	0.000558755	-2.22827	1.22204	0.068243
14	45378651	rs117924548	T	C	0.0444828	-0.0629382	0.0150354	2.83926e-05	17.5226	T	C	0.0444569	-0.0316329	0.0484234	0.51359
2	54691522	rs190313730	T	C	0.00324908	-0.2549	0.060928	2.86899e-05	17.5027	T	C	0.00278463	0.0879621	0.195649	0.653005
11	13628747	rs10832085	A	G	0.432621	0.0261607	0.00625469	2.88232e-05	17.4939	A	G	0.432732	0.00930127	0.0204153	0.648675
5	159280305	rs559649658	G	A	0.00357111	-0.253905	0.0607078	2.88424e-05	17.4926	G	A	0.00341302	-0.0510963	0.191491	0.789597
17	7314656	rs35721044	T	C	0.230696	-0.0324389	0.00775776	2.89618e-05	17.4848	T	C	0.231121	0.0535749	0.0248484	0.0310784
14	79500945	rs4903812	T	G	0.374181	-0.0264226	0.00631962	2.90174e-05	17.4811	T	G	0.376318	-0.0115871	0.020564	0.573116
6	86189717	rs548858146	G	T	0.00151464	0.331538	0.0792984	2.90364e-05	17.4799	G	T	0.00145333	0.337132	0.257201	0.189935
1	183924846	rs78613244	A	C	0.00258306	0.257044	0.0614865	2.90882e-05	17.4765	A	C	0.00278735	0.0157164	0.202916	0.938263
3	153874121	rs531936796	G	A	0.00358659	-0.276676	0.066186	2.91156e-05	17.4747	G	A	0.00345987	-0.125513	0.21387	0.557296
12	52716073	rs79630946	C	A	0.141545	-0.0381338	0.00912268	2.91367e-05	17.4733	C	A	0.140171	-0.00941109	0.029883	0.752814
1	221200068	rs530818188	A	C	0.00149193	0.328707	0.0786381	2.91511e-05	17.4724	A	C	0.00161576	0.105053	0.262117	0.688578
2	17352596	rs184678002	A	C	0.00426294	-0.216185	0.0517199	2.91622e-05	17.4717	A	C	0.00411549	-0.0119156	0.161117	0.941045
5	13153651	rs150127171	A	G	0.00013661	0.971072	0.232448	2.94613e-05	17.4522	A	G	0.000130626	-0.360691	1.09117	0.740981
3	60265760	rs779209866	C	CAAA	0.303508	-0.0287891	0.00689293	2.95882e-05	17.4441	C	CAAA	0.304827	-0.0482449	0.0224922	0.0319563
5	162029524	rs201104239	T	G	0.0720912	-0.0580972	0.0139101	2.95885e-05	17.4442	T	G	0.0726362	0.00949324	0.0444991	0.831065
13	111792557	rs9559997	T	C	0.190052	-0.0326323	0.00781326	2.95994e-05	17.4434	T	C	0.190421	0.00296344	0.0253491	0.906935
2	111940147	rs650588	A	G	0.418881	-0.0259052	0.0062034	2.96726e-05	17.4387	A	G	0.421254	0.00471423	0.0203186	0.816526
7	101731162	rs568336552	A	G	0.00172518	0.314664	0.0753561	2.97081e-05	17.4364	A	G	0.00169404	0.0728705	0.259972	0.779246
2	194234468	rs565249988	A	G	0.00119088	0.367415	0.087994	2.97393e-05	17.4344	A	G	0.00124783	-0.150454	0.323002	0.64136
4	110605977	rs540871360	C	A	0.00113209	-0.472424	0.113156	2.98031e-05	17.4305	C	A	0.00124344	0.364945	0.275794	0.185752
7	139597177	rs2267695	T	A	0.118502	0.03919	0.00938745	2.98341e-05	17.4283	T	A	0.116742	0.018798	0.0309097	0.543082
1	106480042	rs530978289	G	A	0.00147347	-0.477222	0.114314	2.9845e-05	17.4278	G	A	0.00148126	0.303044	0.306681	0.323084
19	818308	19:818308_GGGAGGT_G	G	GGGAGGT	0.00116602	0.434478	0.1041	2.99757e-05	17.4194	G	GGGAGGT	0.00120489	-0.513759	0.434403	0.236937
18	37679701	rs139567543	A	G	0.00265695	0.261205	0.0625954	3.00744e-05	17.4132	A	G	0.00290129	0.0596958	0.206073	0.772059
7	123117197	rs182386434	A	C	0.00591068	-0.18288	0.0438285	3.01115e-05	17.4108	A	C	0.00510369	0.0585605	0.14292	0.681994
1	24891605	rs190511910	A	G	0.00222176	0.317519	0.0761204	3.02907e-05	17.3995	A	G	0.00246701	0.105409	0.246457	0.668872
2	155121064	rs148123454	T	C	0.0187044	0.094223	0.0225912	3.03565e-05	17.3954	T	C	0.0193307	-0.134349	0.0777946	0.0841729
7	47338626	rs540686123	T	C	0.00115267	0.433887	0.104051	3.04673e-05	17.3884	T	C	0.00126469	-0.147334	0.361114	0.683276
11	34642668	rs286925	A	G	0.179414	-0.0338794	0.0081272	3.0642e-05	17.3776	A	G	0.177477	0.0105075	0.0266358	0.693221
10	15408807	rs1475331	T	C	0.429501	0.0257418	0.00617538	3.06663e-05	17.376	T	C	0.426292	-0.022393	0.0202542	0.2689
12	77182516	rs559191093	T	G	0.00934204	0.171231	0.0411078	3.10801e-05	17.3507	T	G	0.00886603	0.182055	0.138284	0.187997
8	54853748	rs77104849	A	G	0.00225245	0.292384	0.0702095	3.12114e-05	17.3426	A	G	0.00236681	0.177928	0.228033	0.435231
10	79352193	rs2670118	A	C	0.134291	0.0371796	0.00893027	3.13643e-05	17.3333	A	C	0.132465	0.0170032	0.0294038	0.563084
13	80812465	rs189742227	C	T	0.00353272	0.23378	0.0561733	3.15808e-05	17.3203	C	T	0.00394625	-0.0891678	0.187352	0.634119
7	146559844	rs542193254	A	C	0.00177903	0.374398	0.0899853	3.17334e-05	17.3111	A	C	0.00184966	-0.526366	0.354108	0.137158
8	111114128	rs34382155	C	T	0.0619027	-0.05325	0.0128001	3.18092e-05	17.3066	C	T	0.0603421	-0.0490146	0.0422796	0.246335
7	23186597	7:23186597_TGTAATTTTCTTATGA_T	T	TGTAATTTTCTTATGA	0.0501401	0.0575318	0.0138338	3.19939e-05	17.2955	T	TGTAATTTTCTTATGA	0.0505688	0.115577	0.0440252	0.00865834
16	52461303	rs74019629	A	T	0.000491534	0.546421	0.131406	3.20683e-05	17.2912	A	T	0.00050741	0.263653	0.440927	0.549872
2	240822838	rs138867990	A	T	0.125872	-0.0398777	0.00959208	3.21947e-05	17.2836	A	T	0.126206	0.0237692	0.0308315	0.440744
11	122765667	rs3134438	A	C	0.275166	0.0284942	0.00685491	3.22796e-05	17.2786	A	C	0.273469	-0.00843998	0.0225165	0.707783
3	5787401	rs77254904	T	C	0.000576454	0.558086	0.134323	3.25579e-05	17.2624	T	C	0.000464736	0.904694	0.469196	0.0538329
5	145413303	rs534445447	C	G	0.00498036	-0.21194	0.0510224	3.26906e-05	17.2546	C	G	0.00505386	-0.0731296	0.159182	0.645941
19	32274987	rs536403472	A	G	0.00122746	0.344283	0.0828826	3.26913e-05	17.2546	A	G	0.00137167	-0.587985	0.346443	0.0896577
19	11695714	rs542197071	T	C	0.00828861	0.151299	0.0364279	3.27608e-05	17.2506	T	C	0.00815457	0.0473657	0.122519	0.699053
11	46919140	rs57558191	T	G	0.0868672	0.0446012	0.0107452	3.31331e-05	17.2292	T	G	0.0863621	-0.00676745	0.0356437	0.849416
5	166310565	rs115789809	T	A	0.0135472	0.113134	0.027258	3.31788e-05	17.2266	T	A	0.0137341	0.0681037	0.0887215	0.442717
12	110015758	rs66499479	T	A	0.0743448	0.0486568	0.0117238	3.32131e-05	17.2246	T	A	0.0744561	-0.00483402	0.0388477	0.900971
12	123461117	rs117913606	A	G	0.107223	-0.0414281	0.00998514	3.33969e-05	17.214	A	G	0.108547	-0.00750461	0.0321886	0.815649
21	44839682	rs13052063	A	G	0.127631	0.0379841	0.0091551	3.34002e-05	17.2138	A	G	0.125036	-0.0641189	0.0308038	0.0373856
11	92878945	rs545246749	A	C	0.00102731	0.373123	0.0899333	3.34105e-05	17.2133	A	C	0.00100053	0.125965	0.307431	0.682
14	41924203	rs202017150	G	A	0.0348119	0.084942	0.0204808	3.36289e-05	17.2009	G	A	0.0355993	0.0364131	0.0669781	0.586677
5	53397849	rs11437215	G	GT	0.193585	0.0325684	0.00785308	3.36536e-05	17.1994	G	GT	0.19209	0.0108357	0.0258368	0.674932
5	169339693	rs60709261	T	A	0.000109757	1.0422	0.251314	3.36853e-05	17.1976	T	A	7.09504e-05	0.545006	1.12896	0.629274
2	114653985	rs148293953	AGG	A	0.0336062	-0.0720599	0.0173764	3.36865e-05	17.1976	AGG	A	0.0332168	0.0946514	0.0544097	0.0819282
1	60212199	rs574674582	A	G	0.00157059	0.346567	0.0836071	3.3954e-05	17.1826	A	G	0.00170542	0.278616	0.26247	0.288456
19	53634043	rs8102133	T	C	0.0673311	0.0545779	0.0131705	3.41395e-05	17.1723	T	C	0.0666785	-0.0664537	0.0443694	0.134201
12	61771912	rs78814265	A	C	0.0188467	0.0905994	0.0218642	3.41709e-05	17.1705	A	C	0.0187356	0.0841622	0.071631	0.240018
14	56942459	14:56942459_CA_C	C	CA	0.00213631	0.29686	0.0716488	3.42392e-05	17.1666	C	CA	0.00208686	0.181858	0.242867	0.45398
2	54617820	rs4233947	G	A	0.352098	-0.0267106	0.00644679	3.42432e-05	17.1664	G	A	0.356338	0.0205738	0.0208672	0.324163
3	133735973	rs56754459	A	G	0.0742699	0.0475758	0.0114844	3.43295e-05	17.1615	A	G	0.074846	0.00388013	0.037885	0.918424
1	62716992	rs139568725	C	T	0.00873157	-0.146239	0.0353053	3.44126e-05	17.1572	C	T	0.00816749	-0.112672	0.117754	0.338648
2	11078748	rs557389929	C	G	0.0287702	0.0933226	0.022546	3.48492e-05	17.133	C	G	0.0285194	-0.0266099	0.0764056	0.727636
10	99094164	rs528434717	T	C	0.00447233	0.201046	0.048578	3.49393e-05	17.1282	T	C	0.0041342	-0.359173	0.193826	0.0638719
12	79490050	rs111396283	T	A	0.00892412	0.137674	0.0332684	3.49897e-05	17.1254	T	A	0.00855192	0.0987796	0.112272	0.378954
14	83747892	rs76503794	G	C	0.000146224	0.903842	0.218511	3.52844e-05	17.1095	G	C	0.00017843	-0.0354327	0.779408	0.96374
12	5803077	rs149995251	T	C	0.00320477	0.216903	0.0524469	3.53927e-05	17.1038	T	C	0.00336558	-0.395438	0.206388	0.055366
10	2524349	rs190597852	A	T	0.000520041	0.761892	0.184268	3.55411e-05	17.0957	A	T	0.000510476	-0.596269	0.796982	0.454364
14	99761842	rs3002016	C	G	0.462167	-0.0253551	0.00613272	3.55898e-05	17.0932	C	G	0.465324	-0.0476208	0.0200543	0.0175685
10	72696224	rs530776351	T	C	0.00124528	0.366206	0.0886095	3.58356e-05	17.0801	T	C	0.00142315	-0.482589	0.340202	0.156034
12	128324164	rs568276035	C	T	0.00202181	-0.336406	0.0814029	3.58668e-05	17.0784	C	T	0.00197813	0.0980818	0.232557	0.673205
11	99134522	rs577599839	AT	A	0.179167	0.0333836	0.00807845	3.5895e-05	17.0769	AT	A	0.180387	0.0165717	0.0263357	0.529186
1	190707275	rs10753953	A	G	0.17225	-0.0338572	0.00819307	3.58957e-05	17.0769	A	G	0.170778	-0.0170197	0.0268677	0.526432
17	35204584	rs138434388	C	T	0.00511012	0.173758	0.0420505	3.59405e-05	17.0745	C	T	0.00564127	0.0255795	0.135545	0.850315
1	35193736	rs111832739	A	G	0.0383882	-0.0679509	0.0164504	3.61745e-05	17.0623	A	G	0.037409	-0.101126	0.0549122	0.065536
8	40279832	rs181291191	C	T	0.00259949	-0.286909	0.0694659	3.62427e-05	17.0587	C	T	0.00274391	-0.0273494	0.205538	0.894144
15	23108730	rs1056969	G	A	0.00226869	0.403508	0.0977137	3.63572e-05	17.0527	G	A	0.0022609	0.121001	0.344527	0.725431
6	26031380	rs34213356	GTA	G	0.131078	-0.037968	0.00919661	3.65175e-05	17.0443	GTA	G	0.133604	0.0609916	0.0291623	0.0364872
15	41470930	rs140613693	A	G	0.00116253	-0.464462	0.112518	3.66104e-05	17.0395	A	G	0.00115553	0.014996	0.321431	0.962789
12	22356817	rs17702101	A	G	0.0187685	-0.0968454	0.0234652	3.67212e-05	17.0337	A	G	0.0186531	0.048027	0.0732862	0.512253
6	58196540	rs184505920	T	C	0.00939986	0.146037	0.0353921	3.68718e-05	17.026	T	C	0.00957574	0.043883	0.118057	0.710109
7	76746448	rs4727305	T	C	0.383149	-0.0266015	0.00644776	3.69606e-05	17.0214	T	C	0.381896	0.0016765	0.0212161	0.937017
16	73501177	16:73501177_GTC_G	G	GTC	0.00165835	0.320629	0.0777254	3.70494e-05	17.0169	G	GTC	0.00171676	-0.398195	0.303977	0.190213
15	98924858	rs528865048	CA	C	0.188949	-0.0329291	0.00798374	3.71501e-05	17.0117	CA	C	0.188689	-0.0433622	0.0260938	0.0965564
15	92320968	rs190334591	T	C	0.00134981	-0.505549	0.122625	3.74396e-05	16.9969	T	C	0.00125522	-0.646373	0.443206	0.14473
13	42233212	rs550558846	G	C	0.00187491	-0.341182	0.0827683	3.75379e-05	16.992	G	C	0.00183965	0.211043	0.232735	0.364515
18	42643937	rs577076040	A	G	0.00184563	0.335731	0.0814514	3.75832e-05	16.9897	A	G	0.00203111	0.288614	0.254324	0.256446
7	92953554	rs186378570	G	A	0.0018994	0.299918	0.0727636	3.75899e-05	16.9893	G	A	0.00194382	-0.481641	0.296721	0.104544
19	13154463	19:13154463_CCT_C	C	CCT	0.00185545	0.359764	0.0872868	3.76197e-05	16.9878	C	CCT	0.00213481	-0.500995	0.322487	0.120296
17	71777163	17:71777163_CTTTGTT_C	C	CTTTGTT	0.000193651	1.01723	0.246813	3.76489e-05	16.9864	C	CTTTGTT	0.000285576	0.347739	0.681668	0.60996
3	129436468	rs142674056	A	C	0.00306383	0.224828	0.0545614	3.77832e-05	16.9797	A	C	0.00269966	-0.0751236	0.205862	0.71517
9	80897139	rs539146428	A	G	0.00418551	0.188389	0.0457189	3.77884e-05	16.9793	A	G	0.0038727	-0.3612	0.186141	0.0523229
7	4872868	rs3793140	A	G	0.0683647	0.049389	0.0119888	3.7953e-05	16.9711	A	G	0.0684316	0.0388362	0.0393142	0.323231
10	1764600	rs185388074	T	A	0.00158888	0.342249	0.0830784	3.79552e-05	16.971	T	A	0.00141541	-0.620606	0.381489	0.10378
10	88289347	10:88289347_AT_A	A	AT	0.0023054	0.280328	0.0680597	3.80773e-05	16.965	A	AT	0.00245937	-0.145015	0.234962	0.537111
3	79308725	rs553239256	G	C	0.00212659	0.264506	0.0642221	3.81155e-05	16.963	G	C	0.00188949	-0.0970041	0.247597	0.695219
10	99348130	rs12780691	G	T	0.410035	0.0259889	0.00631035	3.81409e-05	16.9617	G	T	0.409339	0.000217599	0.0206791	0.991604
11	99500995	rs61911157	A	G	0.339912	0.0268589	0.00652184	3.81675e-05	16.9604	A	G	0.339035	0.0348221	0.0212686	0.101577
1	177644557	rs559754480	G	T	0.00131127	-0.434408	0.105505	3.83117e-05	16.9531	G	T	0.00138085	0.252825	0.269362	0.347932
5	51197298	rs184075055	A	T	0.00507441	0.18553	0.0450641	3.83812e-05	16.9499	A	T	0.00519202	0.080655	0.148867	0.587962
11	34913201	rs531090229	TA	T	0.00318772	0.222395	0.054019	3.83872e-05	16.9495	TA	T	0.00305587	-0.0890689	0.198262	0.653252
6	58017556	rs546623076	T	G	0.00394036	-0.23557	0.0572276	3.84876e-05	16.9445	T	G	0.00392186	0.184863	0.164736	0.261786
8	13733644	rs1994008	A	T	0.274687	0.0280544	0.00681538	3.84951e-05	16.9442	A	T	0.275168	-0.0153839	0.0224611	0.493399
20	55354523	rs1885181	C	T	0.218481	-0.0308535	0.0074962	3.85702e-05	16.9405	C	T	0.221305	-0.0334435	0.0243023	0.168776
20	54799227	rs143384639	A	G	0.00926209	0.128715	0.0312834	3.88048e-05	16.929	A	G	0.00915988	-0.156313	0.112101	0.1632
9	76579197	rs55957655	C	T	0.202624	-0.0320989	0.00780188	3.88427e-05	16.9271	C	T	0.204062	0.0100387	0.0252599	0.69106
8	54603362	rs189944693	T	C	0.00226812	0.288349	0.0700973	3.89617e-05	16.9213	T	C	0.00216533	-0.197319	0.271483	0.467335
7	42579791	rs541889143	CA	C	0.00179829	-0.343254	0.0834519	3.90211e-05	16.9184	CA	C	0.00167785	0.337296	0.229936	0.1424
1	209450041	rs541191356	A	G	0.0022133	-0.369185	0.0897659	3.90966e-05	16.9147	A	G	0.00229601	0.310348	0.236469	0.189376
20	13224044	rs574934141	C	T	0.00518599	-0.22257	0.0541199	3.91335e-05	16.9129	C	T	0.00525131	0.135241	0.159415	0.396238
3	72128102	rs185050942	G	A	0.00288096	-0.350818	0.0853061	3.9146e-05	16.9123	G	A	0.00296187	-0.346197	0.27464	0.207471
6	19294346	rs185458368	A	G	0.00426669	0.198408	0.0482468	3.91631e-05	16.9115	A	G	0.00384554	-0.16953	0.185408	0.360528
1	85361308	rs190307917	G	A	0.00422593	0.194534	0.0473163	3.93357e-05	16.9032	G	A	0.00460257	-0.0372049	0.157572	0.813344
3	71113752	rs73119663	A	G	0.0281482	0.0747649	0.0181864	3.93901e-05	16.9006	A	G	0.0270485	0.0208998	0.0613982	0.733557
10	127255963	rs117057302	G	A	0.00722119	0.142344	0.0346263	3.94205e-05	16.8992	G	A	0.00764145	-0.00932182	0.114712	0.935233
3	179515491	rs536286657	G	A	0.00137855	0.345431	0.0840747	3.98022e-05	16.8808	G	A	0.00130469	0.0656667	0.300358	0.82694
17	70560946	rs111634822	C	T	0.0379276	0.0672139	0.01636	3.98365e-05	16.8792	C	T	0.0386816	0.0541157	0.0530838	0.307995
20	14998192	rs140658582	T	C	0.00483544	0.179444	0.0436777	3.98487e-05	16.8787	T	C	0.00497209	-0.25569	0.160786	0.111777
7	72297077	rs533742148	G	A	0.00136574	-0.467219	0.113727	3.98682e-05	16.8777	G	A	0.0013167	-0.88299	0.432808	0.0413361
4	17480705	rs13121856	C	T	0.176067	-0.0332675	0.00809821	3.9908e-05	16.8757	C	T	0.173341	-0.0158305	0.0265005	0.550264
14	99588957	rs779188727	T	TCTCCTA	0.0648104	-0.0519775	0.0126536	3.99586e-05	16.8734	T	TCTCCTA	0.0658435	-0.0278642	0.0407382	0.493987
9	75218302	9:75218302_TACAC_T	T	TACAC	0.256096	0.0288724	0.00702927	4.00054e-05	16.8712	T	TACAC	0.253906	-0.0081034	0.0231011	0.725754
6	66345422	rs150370580	C	G	0.0174319	-0.0985354	0.0239904	4.00336e-05	16.8698	C	G	0.0172098	0.0482394	0.0753992	0.522312
7	134199699	rs10230468	T	A	0.0436576	0.0759148	0.0184845	4.00919e-05	16.867	T	A	0.0432261	-0.0205022	0.0618065	0.740103
1	100861729	rs61811382	A	G	0.0313346	-0.0733595	0.0178632	4.01294e-05	16.8653	A	G	0.0334163	-0.0204241	0.0556921	0.713818
6	57230586	rs62417961	A	G	0.00545241	-0.219647	0.0534972	4.02965e-05	16.8573	A	G	0.00559201	-0.128735	0.167772	0.442889
4	94605431	rs6821374	A	G	0.455748	-0.0254176	0.00619209	4.04589e-05	16.8498	A	G	0.454135	-0.0023312	0.0201652	0.907965
4	13292301	rs1476845	A	G	0.0763832	0.0474925	0.0115708	4.05194e-05	16.847	A	G	0.0773357	0.0186803	0.0378423	0.621565
1	43537988	rs116511046	G	C	0.00992146	0.133296	0.0324786	4.05854e-05	16.8438	G	C	0.0103354	0.0495939	0.105236	0.637453
8	114602462	8:114602462_ATACGTATATGTG_A	A	ATACGTATATGTG	0.0387323	0.0857917	0.020904	4.05915e-05	16.8435	A	ATACGTATATGTG	0.0386026	-0.0827725	0.0710281	0.243878
12	97960827	rs73224525	T	A	0.0058729	0.167448	0.0408073	4.0716e-05	16.8378	T	A	0.00568524	-0.151663	0.150068	0.312195
13	114986220	rs140481201	A	G	0.00437768	0.199067	0.048518	4.07919e-05	16.8342	A	G	0.00400656	0.187726	0.163758	0.251645
19	17356911	rs866224501	T	C	0.000543788	0.508067	0.123831	4.07968e-05	16.8338	T	C	0.000489946	0.338733	0.444991	0.446529
15	75086534	rs62006566	C	T	0.335745	-0.0269385	0.00656569	4.07971e-05	16.834	C	T	0.338406	-0.0259429	0.021336	0.224015
1	35190398	rs180721376	C	T	0.00192698	0.292887	0.0714077	4.1027e-05	16.8233	C	T	0.00145832	0.183746	0.27911	0.510328
4	61203140	rs777508616	A	C	0.00154279	0.301548	0.0735228	4.10617e-05	16.8217	A	C	0.00146583	-0.66776	0.34291	0.0514951
8	4682604	rs1457191	T	C	0.311746	0.026938	0.00657007	4.12965e-05	16.8109	T	C	0.309005	0.0478382	0.0214454	0.0257014
14	34942547	rs139143300	C	T	0.0123603	-0.121406	0.0296135	4.13701e-05	16.8074	C	T	0.0122572	0.0918576	0.0910595	0.313088
5	25301147	rs189315194	C	A	0.00397305	0.190898	0.0465648	4.13844e-05	16.8069	C	A	0.00420107	-0.0180335	0.156568	0.908303
20	54259657	rs760259262	C	T	0.00292305	-0.278433	0.0679171	4.13861e-05	16.8067	C	T	0.00252838	0.194957	0.206349	0.344765
10	47075220	rs28662140	C	T	0.000233272	1.34301	0.32766	4.15316e-05	16.8001	C	T	0.000213629	-4.98815	3.23751	0.12338
16	10133856	rs778891501	C	CAA	0.490999	0.0282057	0.00688314	4.17112e-05	16.7919	C	CAA	0.488345	-0.0129194	0.0224486	0.564945
6	12706276	rs112274031	C	G	0.0230132	0.083362	0.020344	4.1742e-05	16.7905	C	G	0.0227754	0.0311149	0.0677659	0.646125
18	40528307	rs111692872	T	G	0.044524	-0.0626017	0.0152808	4.18961e-05	16.7834	T	G	0.0453469	0.0130617	0.0483295	0.786958
4	109670935	rs528541745	T	C	0.0050218	0.181059	0.0441988	4.19494e-05	16.7811	T	C	0.00491254	-0.18581	0.15968	0.244571
4	94717432	rs73842453	T	A	0.0901361	-0.0449081	0.0109633	4.19978e-05	16.779	T	A	0.0913516	0.00263823	0.035263	0.940361
10	105416380	rs529825041	A	G	0.00179326	-0.351343	0.085778	4.20428e-05	16.7769	A	G	0.00176441	-0.479995	0.296142	0.105055
3	111760082	rs552567310	T	C	0.00573406	-0.186052	0.0454269	4.2099e-05	16.7742	T	C	0.0057839	-0.0537817	0.141183	0.70325
1	85679096	rs373761604	T	C	0.00144446	0.328125	0.0801164	4.21083e-05	16.774	T	C	0.00142727	-0.221962	0.308729	0.472169
4	46380061	4:46380061_GC_G	GC	G	0.454583	0.0261617	0.00639007	4.2378e-05	16.7618	GC	G	0.455794	0.0240543	0.0209022	0.249813
19	7712287	rs35490401	C	G	0.00202355	0.298869	0.0730077	4.24613e-05	16.7581	C	G	0.00186722	0.186863	0.261363	0.474637
2	210612123	rs11683419	C	A	0.0305683	0.0847965	0.0207225	4.2766e-05	16.7445	C	A	0.030124	-0.0514372	0.070437	0.465232
4	83393439	rs6812915	T	C	0.0220188	0.0870692	0.0212782	4.27771e-05	16.744	T	C	0.021744	0.0674252	0.0699808	0.335306
11	47311517	rs145803990	T	C	0.00624373	0.192661	0.0470851	4.28103e-05	16.7425	T	C	0.00592402	0.052193	0.164081	0.750415
4	3456721	rs187758461	G	A	0.00861692	0.135205	0.0330445	4.2839e-05	16.7412	G	A	0.00909422	-0.084438	0.112634	0.453455
15	67297992	rs555751823	T	C	0.00112706	-0.544149	0.133002	4.28988e-05	16.7386	T	C	0.00125062	0.0708747	0.356489	0.842409
18	41314650	rs182408332	G	A	0.00294298	-0.253379	0.0619366	4.2962e-05	16.7358	G	A	0.00275322	0.0349653	0.191936	0.855448
5	119163003	rs62373990	T	C	0.372712	0.025789	0.00630504	4.30979e-05	16.7299	T	C	0.374601	0.0101838	0.0205468	0.620149
3	65484735	rs60116533	TA	T	0.389099	-0.0259864	0.00635335	4.31035e-05	16.7296	TA	T	0.387891	0.0281612	0.0206105	0.171828
6	66653571	rs148610001	C	G	0.0173259	-0.0986838	0.0241305	4.32146e-05	16.7247	C	G	0.0167394	0.0281848	0.0768458	0.71379
6	122309954	rs115743404	A	G	0.000111284	1.00514	0.24583	4.33689e-05	16.718	A	G	8.44914e-05	0.893702	0.87093	0.304822
22	32839497	rs150969008	A	T	0.00927375	-0.139781	0.0341903	4.34518e-05	16.7144	A	T	0.00931935	0.0469753	0.105449	0.655973
4	154936927	rs116515185	C	T	0.00384582	0.205914	0.0503704	4.35115e-05	16.7117	C	T	0.00385214	0.0147807	0.174055	0.932325
1	101984653	rs546709128	G	C	0.00163846	0.297455	0.0727682	4.35652e-05	16.7093	G	C	0.00163598	0.155326	0.241496	0.520105
16	11225584	rs72771811	G	A	0.118135	-0.0394509	0.0096522	4.36516e-05	16.7056	G	A	0.118575	-0.022642	0.0313088	0.469567
13	75605057	rs183102563	A	G	0.00466784	-0.218736	0.0535194	4.36906e-05	16.7039	A	G	0.00496304	0.0282609	0.156781	0.856951
1	28122900	rs78434122	A	G	0.0100301	0.121682	0.029775	4.37495e-05	16.7013	A	G	0.0106908	0.101197	0.0946229	0.284857
19	47054700	rs57077900	G	C	0.000125716	1.05898	0.25915	4.38233e-05	16.6983	G	C	6.92073e-05	1.24553	1.46842	0.396323
16	88447715	16:88447715_CAT_C	C	CAT	0.00180205	0.38037	0.0930896	4.38759e-05	16.6959	C	CAT	0.00168221	0.152561	0.342704	0.656199
15	61053822	rs141257122	T	C	0.00322342	0.221075	0.0541059	4.38947e-05	16.6951	T	C	0.00327769	-0.142749	0.195413	0.465085
19	18861244	rs117844523	C	G	0.0462261	0.0610217	0.0149349	4.39171e-05	16.6941	C	G	0.0454773	0.0627992	0.0489488	0.199508
2	112857076	rs116265317	A	G	0.00028834	0.715225	0.175065	4.39858e-05	16.6912	A	G	0.000281947	0.483125	0.587525	0.410903
19	46366725	rs541326655	A	G	0.00114594	0.389799	0.0954263	4.41114e-05	16.6857	A	G	0.00120567	-0.191153	0.351451	0.586514
6	101198157	rs74999926	A	G	0.019068	-0.0943365	0.0230969	4.41941e-05	16.6822	A	G	0.0183853	-0.172187	0.0792269	0.0297549
3	334888	rs116329452	G	A	0.00484629	0.17351	0.0424851	4.42639e-05	16.6792	G	A	0.00478014	-0.0467954	0.148962	0.753412
11	67529392	rs145650421	C	T	0.235017	-0.0305853	0.00748951	4.43153e-05	16.677	C	T	0.232683	-0.0294228	0.0244567	0.228954
1	76123933	rs113116171	AT	A	0.000425424	0.629666	0.154203	4.43919e-05	16.6738	AT	A	0.000417313	0.18654	0.585484	0.750023
1	59389594	rs10158831	A	C	0.479236	0.0251807	0.00617035	4.48572e-05	16.6539	A	C	0.47957	-0.0257054	0.0201814	0.202763
7	147650505	rs77311504	A	AT	0.430385	0.0251565	0.00616454	4.48737e-05	16.6533	A	AT	0.431659	0.00833863	0.0201282	0.678673
10	99099889	10:99099889_CAA_C	C	CAA	0.335273	-0.0267632	0.00655874	4.4932e-05	16.6508	C	CAA	0.335435	-0.0598023	0.0215063	0.00542443
22	46297036	rs28834683	A	G	0.0638427	0.0506267	0.0124079	4.49974e-05	16.648	A	G	0.0637583	-0.00023469	0.0409266	0.995425
10	134657297	10:134657297_GCT_G	G	GCT	0.00188896	0.321438	0.0787813	4.50104e-05	16.6475	G	GCT	0.00175991	0.0494438	0.2861	0.862793
5	75664100	5:75664100_TC_T	T	TC	0.00218705	0.265807	0.0651596	4.51663e-05	16.6409	T	TC	0.00205202	-0.0130713	0.237651	0.956137
3	34093626	rs528029224	A	G	0.00179367	0.344809	0.0845264	4.517e-05	16.6407	A	G	0.00165767	0.349691	0.282791	0.216246
10	62639976	rs866918846	T	A	0.00527731	-0.238569	0.0585109	4.55534e-05	16.6247	T	A	0.00539593	-0.153861	0.18512	0.405896
5	44067425	rs139269848	A	C	0.0043631	0.184027	0.0451414	4.56821e-05	16.6193	A	C	0.00410324	-0.0598029	0.163763	0.714977
21	24390034	rs113540142	G	T	0.000295917	0.683924	0.16778	4.57543e-05	16.6163	G	T	0.000225179	-0.385601	0.876974	0.660158
2	156603547	rs189610188	G	C	0.00239828	-0.328345	0.0805616	4.58755e-05	16.6113	G	C	0.00228102	0.408798	0.223793	0.067748
12	38706562	rs146363611	TA	T	0.0846041	-0.0475028	0.0116565	4.59721e-05	16.6074	TA	T	0.0855345	0.0159984	0.0371137	0.66642
19	3549239	rs66520354	G	A	0.0966656	-0.0456088	0.0111918	4.59751e-05	16.6072	G	A	0.0974155	-0.00795932	0.036134	0.825659
1	7925227	rs368814714	T	A	0.353138	0.0273101	0.00670184	4.60109e-05	16.6057	T	A	0.35294	0.0197951	0.0218414	0.364772
4	110912702	rs75168459	T	A	0.0163262	0.0954196	0.023421	4.61935e-05	16.5983	T	A	0.0165543	-0.02788	0.0788962	0.723807
3	127113921	rs7372443	T	C	0.279679	-0.0278839	0.00684496	4.62847e-05	16.5945	T	C	0.280391	0.0230994	0.0222079	0.298272
1	149062965	rs113128794	A	G	0.000787975	0.816652	0.200479	4.63107e-05	16.5934	A	G	0.000830402	-0.52585	0.763353	0.490906
3	194425332	rs537109498	A	G	0.00175227	-0.337599	0.0828937	4.64757e-05	16.5867	A	G	0.00183403	0.087401	0.233412	0.70807
5	90308154	rs189006167	T	C	0.00540741	0.207956	0.0510625	4.64946e-05	16.5859	T	C	0.00517807	0.130628	0.174231	0.453409
6	56185316	6:56185316_AACAC_A	AACAC	A	0.0452396	-0.0620844	0.0152468	4.66213e-05	16.5809	AACAC	A	0.0436781	0.0125553	0.0498541	0.801164
1	221507006	rs558512864	G	A	0.00134974	0.351783	0.0863973	4.66725e-05	16.5787	G	A	0.00152622	0.182704	0.27544	0.507127
3	78993866	rs537418833	C	T	0.0019492	0.27755	0.0681661	4.66763e-05	16.5785	C	T	0.00169887	0.0292404	0.254458	0.908515
1	210764020	rs11119545	G	A	0.000532998	-0.783428	0.192424	4.67405e-05	16.576	G	A	0.000568195	-0.612381	0.587206	0.297007
10	23993679	rs190915493	C	T	0.00126458	0.363142	0.0892194	4.69688e-05	16.5666	C	T	0.00130209	0.0190382	0.31485	0.951783
12	79851308	rs772357560	G	A	0.00122547	0.357791	0.0879303	4.72098e-05	16.557	G	A	0.00105719	-0.808136	0.446196	0.0701149
20	20948042	rs8126336	G	A	0.000392735	0.569506	0.139972	4.72722e-05	16.5544	G	A	0.000371758	-0.787753	0.737984	0.285773
5	141558298	rs146991473	T	C	0.000126895	0.945841	0.232475	4.73014e-05	16.5533	T	C	0.00016053	0.121342	0.791009	0.878082
20	8392130	rs147462047	T	C	0.0124693	0.111355	0.0273704	4.7324e-05	16.5523	T	C	0.0129769	-0.00872756	0.090897	0.923508
3	117825623	rs4688075	G	A	0.312389	0.0267071	0.00656464	4.73523e-05	16.5513	G	A	0.312537	-0.0199034	0.0214889	0.354332
5	33823190	rs11741913	T	C	0.258388	-0.0287019	0.00705567	4.74351e-05	16.548	T	C	0.258614	-0.0527325	0.0230462	0.0221302
2	128680603	rs80009701	T	G	0.0469929	0.0582526	0.0143219	4.75427e-05	16.5436	T	G	0.0460202	-0.011367	0.0480326	0.812926
4	138105347	rs115754928	A	G	0.000300684	0.660597	0.162432	4.76408e-05	16.5398	A	G	0.000281134	0.190315	0.604184	0.752766
8	119592854	rs574619546	C	G	0.00206042	0.305347	0.0750932	4.77769e-05	16.5343	C	G	0.00186985	0.189734	0.269183	0.480901
11	93211112	11:93211112_GA_G	G	GA	0.00085296	0.395694	0.0973326	4.79538e-05	16.5273	G	GA	0.000857214	0.0853549	0.335294	0.799057
5	114092387	rs17137099	G	C	0.145366	-0.0356881	0.0087809	4.818e-05	16.5184	G	C	0.145743	-0.030856	0.0285349	0.279544
13	112548920	rs549815266	G	T	0.00449462	0.192822	0.0474448	4.82107e-05	16.5172	G	T	0.00461738	0.144914	0.151841	0.339891
3	61504038	rs540364547	T	A	0.00394308	0.189661	0.0466709	4.8283e-05	16.5144	T	A	0.0037967	-0.0489726	0.167557	0.770076
10	104718929	rs182240932	T	C	0.00404932	0.195229	0.0480491	4.84228e-05	16.5089	T	C	0.00422034	0.0203897	0.159689	0.898399
16	81021300	rs534132124	G	A	0.00240399	0.290802	0.0715853	4.85884e-05	16.5024	G	A	0.00230991	-0.102823	0.260665	0.693238
4	79335525	rs75565817	T	C	0.0130747	0.107179	0.0263884	4.87396e-05	16.4966	T	C	0.0134788	-0.0466651	0.0885667	0.598269
7	23814770	rs192345550	G	A	0.00636544	0.153472	0.0377868	4.87515e-05	16.496	G	A	0.00584926	0.0714987	0.130987	0.585172
11	119508832	rs76403536	A	G	0.00184079	0.315272	0.0776428	4.89592e-05	16.488	A	G	0.00180294	-0.157329	0.28848	0.585499
3	13605777	rs115042669	A	G	0.0160669	-0.109666	0.027018	4.92836e-05	16.4755	A	G	0.0166965	-0.0244255	0.084457	0.772424
13	111104752	rs35131825	A	G	0.392075	-0.0255264	0.00628894	4.92979e-05	16.475	A	G	0.39366	-0.0271182	0.0205899	0.187817
4	106027626	rs182017006	C	T	0.00237169	0.283347	0.0698091	4.93076e-05	16.4745	C	T	0.00234811	-0.283346	0.265398	0.285689
5	14896048	rs140880710	T	C	0.0215568	0.0933052	0.0229902	4.93942e-05	16.4712	T	C	0.022419	0.000243893	0.0753023	0.997416
22	35457737	rs147318785	T	C	0.00121573	0.396905	0.0978065	4.94822e-05	16.4679	T	C	0.00110378	-0.149019	0.391736	0.703644
6	96605773	rs113703422	T	C	0.0181051	0.0956183	0.023564	4.95332e-05	16.4658	T	C	0.0181375	-0.14702	0.082849	0.0759714
10	127566490	rs370276658	A	G	0.00169104	-0.369816	0.0911411	4.95761e-05	16.4643	A	G	0.00158986	-0.344832	0.312346	0.26959
5	85307178	rs559460298	C	T	0.0019492	-0.352947	0.0869977	4.97143e-05	16.459	C	T	0.00221543	0.154848	0.225891	0.493029
4	73197200	rs116616820	T	C	0.00118478	0.429015	0.105781	4.99891e-05	16.4486	T	C	0.00126415	0.450859	0.333015	0.175778
8	73446045	rs10101567	A	G	0.000147779	1.16363	0.28693	5.00355e-05	16.4467	A	G	0.000120669	-0.936792	1.69287	0.580006
3	161764612	rs557244745	G	C	0.00140366	0.360386	0.0888672	5.00636e-05	16.4457	G	C	0.00135871	0.0340573	0.31205	0.913091
9	139222332	rs191727163	A	G	0.000107124	1.13448	0.279817	5.02729e-05	16.4379	A	G	0.000123481	0.487774	0.874794	0.577126
8	15894430	rs191782866	G	A	0.00239661	-0.293068	0.0723023	5.04846e-05	16.4298	G	A	0.00250573	-0.182248	0.22482	0.417572
8	1795744	rs187406402	A	G	0.00235243	0.251408	0.0620256	5.05009e-05	16.4292	A	G	0.00251439	0.0121002	0.207252	0.953443
17	34764902	rs565918585	G	T	0.00571968	0.182947	0.0451402	5.05969e-05	16.4257	G	T	0.00571441	-0.238099	0.165026	0.149079
11	17409188	rs529884745	T	C	0.00124732	0.373568	0.0921853	5.07039e-05	16.4216	T	C	0.00111914	-0.0961574	0.359061	0.788852
8	106891692	rs181092702	G	A	0.000748832	0.498374	0.122986	5.07184e-05	16.421	G	A	0.000740427	-2.32157	0.999809	0.0202323
21	19134859	rs8131431	C	G	0.164522	0.0331619	0.00818365	5.07359e-05	16.4204	C	G	0.163883	0.0312935	0.026758	0.242202
12	97237570	rs61938374	T	C	0.00112314	0.41245	0.101795	5.08311e-05	16.4168	T	C	0.00104023	-0.620168	0.471429	0.18834
3	66032324	rs552628206	A	G	0.00294135	0.233807	0.0577115	5.09316e-05	16.4131	A	G	0.00302014	-0.0806884	0.20147	0.688789
1	190999294	rs188405765	G	T	0.00128061	0.320229	0.0790454	5.09542e-05	16.4122	G	T	0.00137005	0.0662315	0.264583	0.802337
15	75209796	rs187809148	A	G	0.00597137	-0.176417	0.0435504	5.10275e-05	16.4095	A	G	0.00622299	0.0579732	0.130144	0.655993
4	183256647	rs372965020	C	CA	0.481564	0.0266878	0.00658819	5.10322e-05	16.4094	C	CA	0.481794	0.0203499	0.0215365	0.344709
21	17732490	rs28807501	T	A	0.00051761	0.758054	0.187139	5.10537e-05	16.4086	T	A	0.000468487	0.159443	0.725993	0.826167
3	116459944	rs1347061	T	C	0.150357	0.0351691	0.00868234	5.10758e-05	16.4077	T	C	0.151628	-0.00488921	0.0285585	0.864067
22	18281630	rs390109	G	A	0.357257	0.0269756	0.0066619	5.13857e-05	16.3963	G	A	0.356658	-0.00709348	0.0218126	0.745029
13	37853553	rs146737310	TA	T	0.0382341	0.0647326	0.0159881	5.14796e-05	16.3928	TA	T	0.037763	0.003666	0.053273	0.945137
4	39431290	rs115257404	A	G	0.0118153	0.114897	0.0283804	5.15553e-05	16.3901	A	G	0.0121128	0.0202989	0.0938287	0.828723
11	116880269	rs528305621	CA	C	0.0271852	-0.0999105	0.0246788	5.15623e-05	16.3898	CA	C	0.027092	0.014156	0.0786449	0.857153
17	72357115	rs534156352	A	G	0.00146566	-0.418167	0.103308	5.17053e-05	16.3844	A	G	0.00147307	0.235725	0.282289	0.40369
20	60467133	rs755884875	T	G	0.0014953	-0.381253	0.0942273	5.20789e-05	16.3709	T	G	0.0013967	-0.0866527	0.294302	0.768426
12	100727782	rs76205955	C	A	0.00203743	-0.342295	0.084604	5.21347e-05	16.3689	C	A	0.00205402	-0.237842	0.267131	0.373275
22	39737116	rs563693710	T	G	0.00109115	0.44992	0.111217	5.2224e-05	16.3655	T	G	0.00117464	0.410181	0.342534	0.231116
6	52596671	rs35451274	C	T	0.273942	0.0297603	0.00735723	5.23125e-05	16.3624	C	T	0.272382	-0.000262511	0.0240895	0.991305
7	28732648	rs188230901	G	A	0.0061636	-0.168905	0.0417567	5.23252e-05	16.3619	G	A	0.0056685	-0.171789	0.14237	0.227573
2	120817861	rs564149691	C	G	0.00318224	0.228578	0.0565468	5.29323e-05	16.34	C	G	0.0034009	-0.0727451	0.191548	0.704113
5	46227515	rs147057723	A	G	0.00562413	0.16944	0.0419211	5.30233e-05	16.3368	A	G	0.00525068	0.252458	0.137235	0.0658256
16	24981375	16:24981375_TA_T	TA	T	0.488202	-0.0260132	0.00643684	5.31551e-05	16.3321	TA	T	0.485442	0.0123845	0.0209743	0.554883
2	79498920	rs12998775	G	A	0.0618673	0.0504833	0.0124938	5.33002e-05	16.327	G	A	0.0622424	-0.0254343	0.0414294	0.539269
1	147130167	rs115723382	A	C	0.00943123	0.131411	0.0325274	5.34488e-05	16.3217	A	C	0.00914279	-0.152384	0.118124	0.197039
2	86764243	rs141197805	T	C	0.00476869	-0.195099	0.0482962	5.35363e-05	16.3186	T	C	0.00475453	-0.0268203	0.150389	0.858457
6	32667651	rs28772278	C	A	0.0396677	0.0621058	0.0153753	5.36039e-05	16.3161	C	A	0.0388646	0.0177033	0.0511916	0.729474
21	27969859	rs395640	A	G	0.214654	0.0299618	0.00741802	5.36659e-05	16.314	A	G	0.216228	0.0172355	0.0241158	0.474795
10	106138539	rs7083064	G	A	0.302609	0.0273422	0.00676948	5.36708e-05	16.3138	G	A	0.304551	0.0219752	0.0221721	0.321626
1	109845483	rs192917317	A	G	0.00139372	0.349727	0.0865932	5.3739e-05	16.3114	A	G	0.00144831	0.115561	0.284218	0.684308
1	166153669	rs186194816	G	A	0.00600004	-0.173025	0.0428451	5.38196e-05	16.3086	G	A	0.00572131	-0.0638868	0.137147	0.64134
13	21434189	rs545391209	A	G	0.00179423	0.302522	0.0749118	5.38228e-05	16.3085	A	G	0.00174075	0.205571	0.254268	0.418814
15	67468353	rs117903543	G	C	0.0134222	-0.114936	0.0284673	5.4029e-05	16.3012	G	C	0.0133716	-0.0877394	0.0931365	0.346166
2	69159608	rs76746873	A	G	0.0509691	0.0604013	0.0149609	5.40756e-05	16.2996	A	G	0.0504918	-0.0104389	0.0499854	0.834574
5	45334521	rs142347344	T	C	0.00661039	0.146347	0.0362501	5.41059e-05	16.2986	T	C	0.00614594	0.254321	0.118088	0.0312672
12	38255544	rs200185861	G	GTT	0.251585	-0.0324303	0.0080334	5.41544e-05	16.2968	G	GTT	0.252557	-0.00388878	0.0260511	0.881336
14	94631538	rs549716358	A	G	0.00504842	-0.189059	0.0468332	5.41726e-05	16.2962	A	G	0.0048713	0.200793	0.137752	0.144941
9	23312220	9:23312220_ATTAGAAGTGATACAT_A	A	ATTAGAAGTGATACAT	0.00113031	0.435104	0.107783	5.41748e-05	16.2962	A	ATTAGAAGTGATACAT	0.00102697	0.0971609	0.386408	0.801469
10	15539525	rs539688782	C	T	0.0055561	0.190846	0.0472761	5.41748e-05	16.2961	C	T	0.00513444	0.239648	0.157221	0.127441
16	9224276	rs956340	C	A	0.000305012	0.679433	0.168337	5.43352e-05	16.2905	C	A	0.000294827	-0.00464697	0.645413	0.994255
10	75588878	rs10824037	A	G	0.186362	-0.0318205	0.00788427	5.43836e-05	16.2889	A	G	0.185497	-0.010111	0.0257008	0.694014
14	84345558	14:84345558_AT_A	A	AT	0.336555	-0.0264055	0.00654341	5.45016e-05	16.2847	A	AT	0.335008	0.00924704	0.0212991	0.664178
2	38909253	rs574996635	G	C	0.00169236	0.334081	0.0827901	5.45394e-05	16.2835	G	C	0.00166606	-0.111433	0.304318	0.714236
7	5874908	rs572988980	T	A	0.00108698	0.414141	0.102658	5.47908e-05	16.2746	T	A	0.00102119	0.383906	0.342575	0.262438
8	108246347	rs186825451	C	T	0.00586411	0.161639	0.04007	5.48544e-05	16.2725	C	T	0.00585058	-0.200796	0.145847	0.168586
1	201214756	rs76163850	G	A	0.0637632	-0.0513174	0.0127232	5.4982e-05	16.2681	G	A	0.0627044	-0.00241645	0.0413084	0.953352
9	29067737	rs549570271	A	C	0.00332388	0.268926	0.0666851	5.51213e-05	16.2633	A	C	0.00325519	0.0354873	0.233863	0.879389
6	6073161	rs7738085	A	G	0.000156215	0.928304	0.23019	5.51215e-05	16.2633	A	G	0.000227805	-0.00803666	0.739762	0.991332
8	3677322	rs184575750	G	C	0.0035292	-0.275327	0.0682942	5.54257e-05	16.2529	G	C	0.00356486	-0.0673769	0.213136	0.75191
21	25980934	rs141663179	A	G	0.00314876	0.209342	0.0519289	5.54646e-05	16.2515	A	G	0.00320632	0.129675	0.171028	0.448325
9	25816219	rs7025024	A	G	0.472348	0.0248453	0.00616391	5.55938e-05	16.2471	A	G	0.47024	-0.00280769	0.0202181	0.889553
5	45063613	rs146653140	G	A	0.00645183	0.148372	0.0368114	5.56353e-05	16.2457	G	A	0.00606868	0.209913	0.120737	0.0821045
7	131566447	rs182392083	T	C	0.0047097	-0.207819	0.0515752	5.59128e-05	16.2364	T	C	0.00461641	0.000913181	0.160505	0.995461
5	37558789	rs17323725	T	A	0.110942	0.0388088	0.00963139	5.59169e-05	16.2361	T	A	0.111519	-0.03189	0.0320825	0.320223
15	63100634	rs28583704	C	T	0.108245	-0.0401897	0.00997448	5.59531e-05	16.2349	C	T	0.109046	-0.0103494	0.0323147	0.748765
2	195669817	rs568468885	T	C	0.00169524	-0.368651	0.0915014	5.6035e-05	16.2321	T	C	0.00180402	-0.0260514	0.260346	0.920293
13	59177463	rs552937908	G	A	0.0047317	-0.211828	0.0525818	5.61239e-05	16.2292	G	A	0.0046584	0.140536	0.15754	0.372356
1	219925421	rs192571203	T	C	0.00251684	0.288354	0.071579	5.61398e-05	16.2286	T	C	0.00232505	-0.34804	0.285275	0.222459
15	66928403	rs893913	G	T	0.236629	-0.0298293	0.00740616	5.63414e-05	16.2218	G	T	0.235701	-0.0132098	0.0241063	0.583705
5	35248443	rs79226761	A	G	0.000151702	0.883028	0.219282	5.65146e-05	16.216	A	G	0.000172601	-2.75472	2.4081	0.252649
2	74268578	rs10198884	G	A	0.01963	0.0869208	0.0215916	5.68105e-05	16.2061	G	A	0.0197558	-0.0305849	0.0724157	0.672768
8	13392101	rs1481601	T	C	0.000191504	0.910183	0.226123	5.69371e-05	16.202	T	C	0.000216093	-0.914195	1.10154	0.40658
7	24123408	rs77782788	C	G	0.104228	-0.0406888	0.0101091	5.6986e-05	16.2004	C	G	0.103843	0.00968744	0.0325597	0.766063
21	29079571	rs139659630	C	T	0.00160246	0.307374	0.076369	5.70096e-05	16.1994	C	T	0.00167001	0.015304	0.263043	0.953605
21	36527472	rs146086918	T	C	0.00473697	0.181765	0.0451704	5.72209e-05	16.1925	T	C	0.00486341	0.112822	0.147741	0.445077
8	74691166	rs138641205	T	C	0.00641343	0.149499	0.0371523	5.72298e-05	16.1922	T	C	0.00595239	0.0692912	0.12797	0.588189
11	16137609	rs573214412	T	G	0.00145909	0.326372	0.0811109	5.72742e-05	16.1908	T	G	0.00130879	-0.238064	0.327023	0.466631
16	55912994	rs74393688	T	C	7.24055e-05	1.31843	0.327691	5.73665e-05	16.1877	T	C	5.78194e-05	0.976821	1.26904	0.441461
2	106405759	rs146828402	T	C	0.0468607	-0.0592987	0.0147398	5.74538e-05	16.1848	T	C	0.0476894	-0.0233886	0.047349	0.621334
2	42971546	rs542934601	A	G	0.00113824	-0.507818	0.126259	5.76984e-05	16.1768	A	G	0.00108676	-0.165321	0.386523	0.668859
12	43861921	12:43861921_TG_T	T	TG	0.131477	-0.0367093	0.00912774	5.77711e-05	16.1743	T	TG	0.133417	-0.0248469	0.0294618	0.399027
15	75477319	15:75477319_CTTTTTT_C	CTTTTTT	C	0.348782	-0.026139	0.00650016	5.78799e-05	16.1707	CTTTTTT	C	0.348575	-0.00820209	0.0211678	0.698402
18	36289483	rs537169118	T	C	0.0010632	-0.462903	0.115124	5.79705e-05	16.1677	T	C	0.00110753	0.268254	0.286759	0.349547
13	38358936	rs141258841	C	A	0.00360592	-0.236247	0.0587641	5.81323e-05	16.1625	C	A	0.00366548	0.19135	0.168982	0.257477
14	26933371	rs115005067	C	A	0.00826774	0.130908	0.0325658	5.82524e-05	16.1588	C	A	0.00919383	0.121775	0.100791	0.226976
8	78828199	8:78828199_CAT_C	CAT	C	0.49411	0.0250926	0.00624289	5.83519e-05	16.1555	CAT	C	0.492382	0.0128188	0.0203731	0.529215
17	31559516	rs62067894	C	T	0.238804	-0.0290341	0.00722379	5.83875e-05	16.1542	C	T	0.239103	-0.0502174	0.0236525	0.0337423
5	30736237	rs73086580	A	G	0.000150538	1.84476	0.459006	5.84358e-05	16.1526	A	G	0.000171863	-0.81675	1.61278	0.612559
7	158278309	rs138319886	T	G	1.57366e-05	6.43499	1.60128	5.85294e-05	16.1496	T	G	1.57366e-05	-2.97192	8.35381	0.722023
11	82308707	rs184145504	T	C	0.00109282	0.408601	0.101688	5.86457e-05	16.1458	T	C	0.00106154	0.553003	0.3216	0.0855167
13	66566965	rs572095031	G	A	0.00218781	-0.325903	0.0811483	5.91597e-05	16.1294	G	A	0.00223405	0.0600502	0.239431	0.801966
6	36480563	rs180680407	A	G	0.00212894	0.27695	0.0689625	5.9206e-05	16.1279	A	G	0.00214598	-0.540313	0.285934	0.0588057
3	56383610	rs2316896	C	T	0.115909	-0.0391257	0.00974793	5.97642e-05	16.1101	C	T	0.115601	-0.0634047	0.0320583	0.047952
7	117762468	rs537712349	A	G	0.00404839	-0.230567	0.0574509	5.9878e-05	16.1065	A	G	0.00404007	-0.0682372	0.180186	0.704908
1	156653179	rs140392210	A	G	0.00214506	-0.328495	0.0818723	6.01336e-05	16.0984	A	G	0.00225307	-0.00104476	0.234862	0.996451
8	120574620	rs143764647	C	T	2.85308e-05	2.04114	0.508747	6.01845e-05	16.0969	C	T	9.94872e-07	-73.6223	146.222	0.614615
14	31486143	rs184826891	C	T	0.00328822	-0.316536	0.0789001	6.02428e-05	16.095	C	T	0.00292286	-0.0587274	0.26391	0.823903
15	94123797	rs28824269	C	T	0.334156	0.0260209	0.00648636	6.02975e-05	16.0932	C	T	0.335377	0.016177	0.0211637	0.444645
5	146962508	rs574903980	T	G	0.00127405	-0.464016	0.115682	6.04307e-05	16.0892	T	G	0.00116039	-0.643077	0.429919	0.134703
13	73152281	rs188607423	A	G	0.00292438	0.222666	0.0555215	6.0606e-05	16.0837	A	G	0.00319645	0.0713976	0.179952	0.691546
11	46368559	rs61882679	T	G	0.0853361	0.0432831	0.0107928	6.06288e-05	16.0831	T	G	0.0849428	0.00375011	0.0356231	0.91616
16	11195753	rs28548645	G	A	0.104249	0.0396751	0.00989352	6.06647e-05	16.0818	G	A	0.10341	-0.00396245	0.0328453	0.903976
10	77424392	rs141249547	A	G	0.00857438	0.132396	0.0330149	6.06674e-05	16.0816	A	G	0.00939084	-0.0880836	0.110001	0.423273
21	37886193	rs112202764	A	G	7.39292e-05	1.88215	0.469378	6.07506e-05	16.0791	A	G	7.68118e-05	-2.98998	3.41397	0.381135
6	154734912	rs62432692	T	C	0.0749455	-0.0475316	0.0118555	6.09101e-05	16.074	T	C	0.0753848	0.0634863	0.0377329	0.0924682
1	232872354	rs141602722	C	A	0.0122017	-0.118727	0.0296152	6.09791e-05	16.072	C	A	0.0116647	-0.0359515	0.0961354	0.708429
3	29387980	rs577488554	T	C	0.00124657	-0.412743	0.102985	6.12845e-05	16.0624	T	C	0.0012589	-0.0929111	0.303081	0.759182
2	53375266	rs72908145	G	A	0.000155248	1.12455	0.280605	6.13385e-05	16.0608	G	A	0.000113811	1.12128	1.10065	0.308325
3	151667072	rs555726300	A	C	0.0216862	-0.107676	0.0268764	6.16672e-05	16.0508	A	C	0.0213822	0.0127147	0.0860685	0.882558
2	201270279	rs754048539	C	T	0.00126488	0.351117	0.0876491	6.17714e-05	16.0476	C	T	0.00132733	0.140664	0.292297	0.630348
4	55099345	rs190748870	T	C	0.000382503	0.552578	0.137945	6.18084e-05	16.0463	T	C	0.000404102	0.26959	0.457831	0.555967
12	70887453	rs200461044	TG	T	0.118791	-0.0385371	0.0096207	6.18496e-05	16.0452	TG	T	0.117974	0.0211196	0.031183	0.498229
5	38919095	rs147042111	A	G	0.002127	-0.290229	0.0724555	6.18572e-05	16.045	A	G	0.00231519	0.233438	0.190773	0.221088
10	57389649	10:57389649_GTC_G	G	GTC	0.0371702	-0.0699704	0.0174712	6.20412e-05	16.0392	G	GTC	0.037501	-0.0845825	0.0570792	0.138381
4	12208964	4:12208964_TA_T	T	TA	0.00127334	0.46078	0.115057	6.20687e-05	16.0384	T	TA	0.00130548	0.236263	0.36057	0.512308
4	142296212	rs566491047	T	G	0.00307947	-0.249948	0.0624335	6.24327e-05	16.0274	T	G	0.00319465	0.0209532	0.184753	0.909704
12	100879613	12:100879613_CTAGTTCATTTTATAGTCATTTATTT_C	C	CTAGTTCATTTTATAGTCATTTATTT	0.00157847	0.385666	0.0963375	6.2469e-05	16.0263	C	CTAGTTCATTTTATAGTCATTTATTT	0.00189547	0.355287	0.270882	0.189657
11	4632745	rs1505205	A	C	0.0871764	0.0436852	0.0109132	6.25514e-05	16.0238	A	C	0.0854675	-0.0331266	0.0368913	0.369211
21	26124893	rs56155628	A	G	0.0139628	0.106239	0.0265418	6.26247e-05	16.0216	A	G	0.0138789	0.0126347	0.0894986	0.887734
2	58716133	rs560934278	C	T	0.00337108	-0.254932	0.0636919	6.26563e-05	16.0207	C	T	0.00341183	-0.321055	0.209588	0.125562
1	215979165	rs4418568	T	A	0.0993653	0.0408446	0.0102071	6.292e-05	16.0127	T	A	0.0990978	-0.0173396	0.0338583	0.608565
16	30947690	rs565836655	A	G	0.00213318	0.341093	0.0852412	6.29412e-05	16.012	A	G	0.00205374	0.0182238	0.301782	0.951847
18	50032450	rs569675521	A	G	0.0094075	0.12649	0.0316138	6.30459e-05	16.0088	A	G	0.0102866	-0.109751	0.105467	0.29805
5	118865202	rs182059730	T	C	0.00771166	0.141066	0.0352607	6.31682e-05	16.0053	T	C	0.00785938	-0.0563845	0.12132	0.642104
6	165275703	rs76743008	G	A	0.00334124	0.242276	0.0605653	6.32776e-05	16.002	G	A	0.00293268	-0.19675	0.238727	0.409849
6	106475448	rs143772601	C	G	0.00426936	0.188415	0.0471036	6.33388e-05	16.0001	C	G	0.00442762	0.237625	0.149179	0.111185
19	1256480	19:1256480_CA_C	C	CA	0.0572462	0.0675891	0.0169041	6.37765e-05	15.9871	C	CA	0.0568745	0.0548432	0.0558977	0.326527
21	41843074	rs562747751	G	A	0.00366048	-0.230933	0.0577718	6.40593e-05	15.9787	G	A	0.0034369	0.153073	0.17474	0.38103
8	43748687	rs148533962	A	T	0.0152651	0.0988076	0.0247187	6.40746e-05	15.9783	A	T	0.0150812	-0.071919	0.0850189	0.397598
15	98351871	15:98351871_CG_C	C	CG	0.000255215	0.706072	0.176643	6.41036e-05	15.9774	C	CG	0.000239299	-0.250134	0.768321	0.744758
2	84279044	2:84279044_GACAA_G	G	GACAA	5.98168e-05	2.4222	0.606018	6.41744e-05	15.9753	G	GACAA	5.33523e-05	2.98606	2.0036	0.136133
8	124189907	rs567141071	G	C	0.00126751	0.323627	0.0809694	6.41747e-05	15.9752	G	C	0.00127804	0.12011	0.27784	0.665525
4	75330772	rs181624451	G	A	0.00670783	0.148848	0.037244	6.42706e-05	15.9725	G	A	0.00682407	0.153728	0.119558	0.198511
2	82464529	rs149193809	C	G	0.0154683	0.0984681	0.0246408	6.43832e-05	15.9691	C	G	0.0152552	0.0950224	0.0809401	0.240401
1	120149373	rs115815332	A	G	0.0171597	0.0937535	0.0234664	6.46349e-05	15.9618	A	G	0.0172638	0.0275408	0.0774269	0.722065
4	66283326	rs1451171	C	A	0.193229	0.030734	0.00769316	6.47017e-05	15.9598	C	A	0.193148	0.00330017	0.0251186	0.895472
2	67432132	rs13003888	G	T	0.448109	-0.0245656	0.00614949	6.47669e-05	15.9579	G	T	0.446788	0.0084971	0.0200892	0.672319
9	45767503	rs587696813	A	G	0.00374589	0.225459	0.0564396	6.47776e-05	15.9576	A	G	0.00356187	-0.190967	0.211516	0.366607
1	71985412	1:71985412_TA_T	TA	T	0.361611	-0.0265554	0.00664861	6.49327e-05	15.9531	TA	T	0.360797	0.0447418	0.0216029	0.0383495
10	126726950	rs546709249	A	G	0.00249988	0.269981	0.0675986	6.49978e-05	15.9511	A	G	0.00236651	0.0429301	0.239289	0.857618
2	43414889	rs10189581	T	C	0.00381155	0.198624	0.0497352	6.50685e-05	15.9491	T	C	0.00339112	0.0299615	0.180813	0.86839
15	33847173	rs149843707	G	A	0.00666434	0.146865	0.0367809	6.52482e-05	15.9438	G	A	0.00655176	-0.223667	0.136303	0.100807
1	248530645	rs75411485	A	T	0.0160552	-0.116886	0.0292784	6.54503e-05	15.9379	A	T	0.015549	0.0591984	0.0930616	0.524698
6	35527716	rs112246428	T	A	0.109135	-0.0396601	0.00993582	6.56204e-05	15.9331	T	A	0.108718	0.0157273	0.0323568	0.626925
1	153390392	rs112713101	A	C	0.000104544	1.21535	0.304479	6.5633e-05	15.9327	A	C	6.7742e-05	1.36878	1.19586	0.252375
12	104641985	rs11111949	T	C	0.00108229	-0.451437	0.113102	6.56811e-05	15.9314	T	C	0.00105817	-0.448781	0.383442	0.241839
6	26343140	rs531128488	G	A	0.00304198	0.224722	0.0563093	6.58369e-05	15.9269	G	A	0.00295412	-0.239818	0.215956	0.266786
11	35838994	rs150129724	T	C	0.00376178	-0.218367	0.0547205	6.591e-05	15.9248	T	C	0.00383322	-0.0727908	0.170516	0.669462
17	45966977	rs2001226	C	T	0.0590895	0.0511459	0.0128171	6.5946e-05	15.9236	C	T	0.0589152	0.0727424	0.0417442	0.0814077
11	43968836	rs185907135	A	C	0.0114839	0.112812	0.0282706	6.59557e-05	15.9236	A	C	0.0115952	0.0346667	0.0939202	0.712047
11	4729402	rs182097973	T	G	0.00465734	-0.193289	0.0484486	6.61923e-05	15.9167	T	G	0.00480131	-0.0173497	0.1481	0.906743
1	40166038	rs577884679	C	A	0.0135374	0.11895	0.0298155	6.62e-05	15.9164	C	A	0.013591	0.164155	0.0952975	0.0849686
1	73801768	1:73801768_CA_C	C	CA	0.0197607	0.0855582	0.0214465	6.62456e-05	15.9151	C	CA	0.0208204	0.0272556	0.0694813	0.694857
11	16594348	rs186208998	C	T	0.00182357	0.282807	0.0709023	6.64401e-05	15.9096	C	T	0.00181398	0.162007	0.234521	0.489692
5	177449073	rs527627459	T	C	0.0311987	0.0711453	0.0178397	6.66236e-05	15.9044	T	C	0.0311446	0.0323347	0.0587853	0.582287
2	217045559	rs190410290	A	G	0.00106586	-0.460143	0.1154	6.68062e-05	15.8992	A	G	0.000961006	-0.0656622	0.356055	0.853687
4	173779858	rs140641467	A	C	0.0133547	0.10963	0.0274946	6.68218e-05	15.8988	A	C	0.0134102	0.00444962	0.0915717	0.961245
10	22903434	rs186421938	G	C	0.00465785	0.178334	0.0447315	6.69774e-05	15.8943	G	C	0.00442463	-0.125516	0.164264	0.444802
19	1162223	rs75745757	C	T	0.377317	0.0309157	0.00775621	6.72154e-05	15.8876	C	T	0.378769	0.012377	0.0253845	0.625847
10	8310628	rs186839812	A	G	0.204958	0.031457	0.00789223	6.72477e-05	15.8868	A	G	0.204063	-0.00376845	0.0259099	0.88436
3	95481802	rs35337730	G	A	0.0372616	-0.0653089	0.016386	6.72935e-05	15.8854	G	A	0.0367084	0.00673554	0.0529589	0.898795
7	8992392	rs559843118	T	C	0.00100587	0.487488	0.122315	6.73373e-05	15.8843	T	C	0.0011458	0.165677	0.373457	0.65731
3	76252408	rs143051315	T	A	0.00713455	0.141999	0.035631	6.74071e-05	15.8823	T	A	0.00753757	0.11904	0.112165	0.288554
4	20599032	rs190871118	C	T	0.00189489	-0.336015	0.084337	6.77081e-05	15.8738	C	T	0.00202869	0.0692624	0.230957	0.764259
6	28730580	rs558027410	A	G	0.0036649	-0.300094	0.0753388	6.79754e-05	15.8664	A	G	0.00335601	-0.338498	0.264681	0.200936
1	226900415	rs3768405	A	G	0.247502	-0.0283067	0.00710653	6.79939e-05	15.8658	A	G	0.249652	-0.00471176	0.0231178	0.838498
12	31560185	rs542764722	T	C	0.00361011	-0.224066	0.056256	6.80591e-05	15.8641	T	C	0.00358724	-0.0686203	0.175065	0.695081
8	104016908	rs559927614	A	G	0.00257471	0.237821	0.0597121	6.81074e-05	15.8626	A	G	0.00239883	-0.00579224	0.218598	0.978861
8	125472284	rs560845188	G	T	0.00134125	-0.439621	0.110382	6.81275e-05	15.8621	G	T	0.00136966	-0.012769	0.31784	0.967954
3	133670231	rs74489047	G	A	0.00881061	0.130856	0.0328563	6.81456e-05	15.8617	G	A	0.0084826	0.0783821	0.110064	0.476372
3	147389083	rs545695403	T	G	0.00141795	0.361613	0.090836	6.86427e-05	15.8479	T	G	0.00149643	0.0345741	0.308167	0.910671
3	195164844	rs12632465	T	C	0.00244011	-0.290506	0.0729817	6.87623e-05	15.8446	T	C	0.00254937	0.093833	0.20591	0.648607
1	239922381	rs550474281	A	G	0.00281704	-0.268398	0.0674383	6.89418e-05	15.8396	A	G	0.00270516	0.175576	0.198251	0.37582
9	7401874	rs73640226	G	A	0.428265	-0.024989	0.00627924	6.90241e-05	15.8374	G	A	0.428931	-0.00502163	0.0205418	0.806875
9	77957243	rs10124222	T	C	0.454393	-0.0245858	0.00617841	6.91144e-05	15.8349	T	C	0.454349	-0.0396298	0.0201659	0.0493918
7	91731475	rs60768469	T	TTTA	0.31222	0.0273929	0.00688406	6.91524e-05	15.8339	T	TTTA	0.311763	-0.0252275	0.0226091	0.264502
2	107408443	rs569053333	C	T	0.036964	0.0768436	0.0193165	6.94604e-05	15.8255	C	T	0.0374154	-0.0856328	0.0651969	0.189031
4	46954745	rs568227754	T	C	0.00178608	0.282301	0.0709736	6.9629e-05	15.8209	T	C	0.00191578	-0.0485812	0.245727	0.843277
7	32859087	rs540127292	A	G	0.00555048	0.159603	0.0401283	6.96959e-05	15.8191	A	G	0.00557301	-0.201857	0.146085	0.167039
11	27257549	rs28870143	A	G	0.000613272	0.650803	0.16365	6.98498e-05	15.8149	A	G	0.00060838	0.184954	0.570654	0.745856
6	127751966	rs557819120	G	A	0.0231099	0.0815982	0.0205186	6.98523e-05	15.8149	G	A	0.0227438	-0.125235	0.0723171	0.0833181
1	90981980	rs534403132	C	T	0.0249756	0.0870429	0.0218899	6.99667e-05	15.8117	C	T	0.0245515	-0.1014	0.076057	0.182461
6	83804220	rs7758795	A	G	0.242259	-0.0285537	0.00718188	7.01453e-05	15.807	A	G	0.242671	-0.050587	0.023576	0.0318969
9	98952225	rs117728778	G	T	0.0133526	0.10609	0.0266849	7.01828e-05	15.8058	G	T	0.013306	0.0400022	0.0884841	0.651209
12	40320208	rs11174315	T	A	0.121525	0.0369687	0.00930013	7.03578e-05	15.8012	T	A	0.121481	0.0151892	0.0304575	0.61799
8	17683493	8:17683493_TA_T	T	TA	0.148816	-0.0391437	0.00984753	7.03848e-05	15.8004	T	TA	0.149748	0.00994031	0.0317901	0.754519
21	35490098	rs144544170	G	A	0.0231408	0.0806856	0.0203015	7.05666e-05	15.7956	G	A	0.0226107	-0.0400514	0.0696804	0.565436
9	104734146	rs111955876	C	T	0.00123825	0.369211	0.0928981	7.05674e-05	15.7956	C	T	0.00149586	-0.0517679	0.296903	0.861583
10	80203034	rs55757110	T	C	0.000273331	0.67878	0.170826	7.08174e-05	15.7888	T	C	0.000352703	-0.86775	0.768196	0.258647
2	102727523	rs112657383	G	A	0.00357857	0.202706	0.0510151	7.08397e-05	15.7883	G	A	0.00368708	0.0907109	0.169925	0.59346
9	13499132	rs538606063	A	G	0.00214826	0.288996	0.0727347	7.08866e-05	15.787	A	G	0.00250568	-0.101042	0.246524	0.681904
5	2378569	rs4242093	T	G	0.0868455	-0.0437688	0.0110186	7.11886e-05	15.7789	T	G	0.0880819	-0.0428563	0.0358117	0.231419
3	111826736	rs340170	A	G	0.000125934	0.999386	0.251593	7.12024e-05	15.7786	A	G	0.000177591	0.935902	0.622335	0.132619
6	107477985	rs4946822	A	T	0.173389	0.0321101	0.00808479	7.13735e-05	15.7741	A	T	0.171369	-0.0193484	0.026872	0.471512
19	13322848	rs60185051	G	T	0.0337502	-0.0704593	0.017742	7.14726e-05	15.7714	G	T	0.0333919	-0.0185054	0.0577065	0.748452
4	17553459	rs73233427	C	G	0.205173	-0.0302603	0.00761978	7.14875e-05	15.7711	C	G	0.203897	-0.0357411	0.0248841	0.150917
2	12744876	rs62123145	T	C	0.00790499	-0.148789	0.0374663	7.14915e-05	15.771	T	C	0.00834433	0.0169971	0.112506	0.879915
9	65603060	rs527613818	A	G	0.00392351	0.223841	0.0563656	7.15009e-05	15.7707	A	G	0.0037422	-0.204899	0.211919	0.333607
12	108810358	12:108810358_GCA_G	G	GCA	0.0712573	0.0552376	0.0139099	7.15446e-05	15.7696	G	GCA	0.0703892	-0.0159872	0.0463091	0.729924
7	18087872	rs371970802	GTTTA	G	0.152426	-0.0344363	0.00867368	7.18092e-05	15.7625	GTTTA	G	0.151285	0.0262246	0.0281389	0.351352
22	19768354	rs148127824	A	G	0.000463706	0.579247	0.145921	7.19972e-05	15.7577	A	G	0.000454201	0.357805	0.490771	0.465962
22	47452282	rs556103870	A	G	0.00134394	-0.493408	0.12433	7.23124e-05	15.7493	A	G	0.00131643	0.493111	0.320482	0.12389
2	165465307	rs112355235	G	T	0.0100623	0.126102	0.0317834	7.26173e-05	15.7414	G	T	0.0102577	-0.152933	0.110475	0.166262
6	155449592	rs189448366	G	A	0.01179	-0.118267	0.0298115	7.27349e-05	15.7384	G	A	0.0115153	0.110263	0.0926377	0.233943
20	61082185	rs570986327	T	A	0.00152583	-0.48097	0.12126	7.29612e-05	15.7326	T	A	0.00156805	-0.0138773	0.347713	0.968165
6	89434862	rs577467299	C	T	0.00171672	0.293381	0.0739724	7.30636e-05	15.7298	C	T	0.00173489	-0.071695	0.261448	0.783914
14	32338460	rs541147985	T	C	0.0101295	0.129305	0.0326092	7.33031e-05	15.7235	T	C	0.0103967	0.0543171	0.106668	0.6106
22	22401423	rs148853509	A	T	0.00696105	-0.178139	0.0449313	7.34878e-05	15.7188	A	T	0.0073682	0.194923	0.126922	0.124596
3	167326153	rs777232206	T	C	0.00134152	0.333712	0.0841835	7.36724e-05	15.7141	T	C	0.00119714	-0.340752	0.350955	0.331585
8	12584092	rs72603953	C	T	0.27904	-0.0272485	0.00687414	7.3731e-05	15.7126	C	T	0.281134	-0.0290809	0.0224592	0.195377
1	51336190	rs568989257	T	C	0.00368445	0.192676	0.0486323	7.43601e-05	15.6966	T	C	0.00311588	-0.168517	0.193232	0.383156
5	180102266	rs62405384	G	A	0.387215	-0.0250736	0.00632919	7.44544e-05	15.6941	G	A	0.386444	0.016944	0.0205717	0.410135
4	108831113	rs558066702	T	C	0.0016963	-0.413209	0.104305	7.44663e-05	15.6938	T	C	0.00181679	0.195142	0.27426	0.476761
11	128408650	11:128408650_TACACACACACAC_T	TACACACACACAC	T	0.476095	0.0242606	0.00612551	7.47668e-05	15.6862	TACACACACACAC	T	0.47861	0.0258469	0.0200476	0.197302
5	140032280	rs147908977	C	T	0.00892025	-0.156284	0.0394612	7.48127e-05	15.6851	C	T	0.00911224	0.0774647	0.119028	0.515168
1	201324142	rs116182072	T	C	0.00185244	-0.345875	0.0873337	7.48308e-05	15.6846	T	C	0.00176576	0.126019	0.25721	0.624173
9	73822243	rs564124649	G	T	0.00148742	-0.456688	0.115315	7.48418e-05	15.6844	G	T	0.00160674	-0.707722	0.398231	0.0755415
2	180583709	rs79216963	A	T	0.0972805	0.044847	0.0113247	7.49187e-05	15.6824	A	T	0.0962042	0.00508456	0.0373403	0.891688
12	117807841	rs562261577	CCCAT	C	0.160776	0.0369471	0.00933061	7.50214e-05	15.6798	CCCAT	C	0.160403	0.00756701	0.0307328	0.805512
3	138561857	rs10935288	A	G	0.465062	-0.024252	0.006126	7.53051e-05	15.6726	A	G	0.469253	-0.0138363	0.019921	0.48733
11	117748786	rs188903317	T	G	0.0132643	-0.119628	0.0302202	7.5404e-05	15.6701	T	G	0.0139728	-0.167202	0.0979279	0.0877481
5	149593636	rs72837579	C	T	0.00204515	0.34612	0.0874394	7.5453e-05	15.6689	C	T	0.00206542	-0.551185	0.346857	0.112041
11	95638496	rs749394494	T	C	0.00411096	0.215287	0.0543897	7.55062e-05	15.6676	T	C	0.00420161	0.0453807	0.181807	0.80289
10	10922068	rs7098339	G	T	0.427696	0.0246203	0.00622102	7.57075e-05	15.6626	G	T	0.427179	-0.0168969	0.0203849	0.407163
13	41915668	rs543510191	G	A	0.00383856	-0.216947	0.0548208	7.57723e-05	15.6609	G	A	0.00335297	0.353896	0.163309	0.0302321
8	36891765	rs568507181	T	G	0.00224102	-0.304246	0.0768856	7.58585e-05	15.6588	T	G	0.00247141	0.111567	0.210987	0.596954
5	49443071	rs138744212	T	G	0.00630186	0.151302	0.0382387	7.59716e-05	15.6561	T	G	0.00589918	0.241864	0.124941	0.0528891
2	230280312	rs545315892	A	T	0.00581238	-0.175298	0.044313	7.62494e-05	15.6492	A	T	0.005774	0.117697	0.133246	0.377071
5	88979383	rs534062831	A	G	0.00129439	0.363426	0.0918833	7.6437e-05	15.6444	A	G	0.00111364	0.274039	0.325402	0.3997
6	92665528	rs190877247	T	C	0.00209173	0.264254	0.0668186	7.65993e-05	15.6404	T	C	0.00215195	-0.38347	0.259207	0.139035
11	116894309	11:116894309_CAAACAAACAAACAAACAAA_C	C	CAAACAAACAAACAAACAAA	0.22016	0.0302197	0.00764143	7.66241e-05	15.6398	C	CAAACAAACAAACAAACAAA	0.216553	-0.0160331	0.0252676	0.525733
3	154471544	rs189814209	G	A	0.00113049	-0.436313	0.11033	7.66624e-05	15.639	G	A	0.00103189	-0.799491	0.444376	0.0719975
22	44299685	rs6006572	T	C	0.292056	0.0267636	0.00676827	7.67676e-05	15.6363	T	C	0.291724	0.00189048	0.0221552	0.932
16	944709	rs117440641	T	C	0.01539	0.0986844	0.0249632	7.7115e-05	15.6278	T	C	0.0153359	0.09316	0.0817492	0.25446
1	219536368	rs17005333	T	C	0.00769897	0.139908	0.0353941	7.7226e-05	15.6251	T	C	0.00725904	0.110302	0.119692	0.356762
4	46543016	rs527864428	G	A	0.00137854	0.308832	0.0781298	7.72386e-05	15.6247	G	A	0.00136638	0.170762	0.264561	0.518634
3	13248574	rs73134130	A	T	0.129215	-0.0362855	0.00918005	7.72924e-05	15.6234	A	T	0.128456	0.0556894	0.0293907	0.0581197
7	33152153	rs77347435	G	T	0.000514467	0.563408	0.142556	7.74448e-05	15.6198	G	T	0.000432137	0.935371	0.492297	0.0574313
1	208450678	1:208450678_GA_G	G	GA	0.449145	0.0251357	0.00636167	7.77859e-05	15.6113	G	GA	0.44678	0.0226605	0.0208113	0.276216
14	103237066	rs530079348	C	T	0.0022077	-0.324833	0.0822222	7.793e-05	15.6078	C	T	0.00202015	-0.103899	0.269653	0.70001
1	62816365	rs539712285	G	T	0.00784358	-0.161034	0.0407665	7.81039e-05	15.6037	G	T	0.00810024	-0.284132	0.137208	0.0383771
11	100522067	rs117155290	G	A	0.0437642	0.0585597	0.0148284	7.84286e-05	15.5959	G	A	0.0436562	0.0756511	0.0481835	0.1164
14	65006717	rs143235712	C	G	0.00432707	0.181721	0.0460184	7.85181e-05	15.5936	C	G	0.00414896	-0.02637	0.163159	0.871604
12	115885456	rs117410288	A	G	0.000741357	0.405396	0.102669	7.86175e-05	15.5912	A	G	0.00067285	0.12217	0.375385	0.744839
17	40320776	17:40320776_AT_A	A	AT	0.00216317	0.263504	0.066736	7.86574e-05	15.5903	A	AT	0.0019669	-0.294421	0.271638	0.278421
9	37402053	rs183821441	A	G	0.00748768	0.14823	0.037542	7.86811e-05	15.5897	A	G	0.00722526	0.00269797	0.129468	0.983374
2	109528904	rs139625192	A	C	0.00235949	-0.279788	0.0708707	7.88504e-05	15.5856	A	C	0.0021161	0.0781953	0.217808	0.719588
20	48147328	rs190694976	T	C	0.000892512	0.418399	0.105995	7.90239e-05	15.5815	T	C	0.000848044	0.448727	0.349693	0.199421
22	21818887	rs538291566	G	A	0.278247	0.0302341	0.00766017	7.9161e-05	15.5782	G	A	0.280049	0.0223324	0.0248805	0.369406
4	12629519	rs375180334	AT	A	0.428561	-0.0247535	0.00627188	7.92228e-05	15.5768	AT	A	0.426603	-0.0105658	0.0204335	0.605099
4	24200673	rs555463595	G	C	0.0028501	0.227874	0.0577384	7.9247e-05	15.5761	G	C	0.00283654	0.194725	0.18894	0.302721
18	8251504	rs111688157	A	G	0.0172167	-0.101653	0.0257574	7.92851e-05	15.5753	A	G	0.0175035	0.0998554	0.0781438	0.201306
7	102522873	rs567256773	A	G	0.00148753	0.304914	0.0772667	7.93824e-05	15.5729	A	G	0.00150656	0.190663	0.252215	0.449677
16	6069586	rs539911250	T	C	0.00101419	0.432396	0.109572	7.93883e-05	15.5727	T	C	0.00111103	-0.187639	0.392152	0.632305
5	119557429	rs546410988	AC	A	0.00628967	-0.162751	0.0412434	7.94286e-05	15.5718	AC	A	0.00683734	-0.135942	0.12881	0.291254
19	46436087	rs189520435	T	A	0.00215837	-0.322118	0.0816301	7.94452e-05	15.5715	T	A	0.00237579	0.348971	0.209062	0.0950736
12	69249076	rs145236738	C	G	0.000973728	0.381884	0.0967817	7.95251e-05	15.5696	C	G	0.000937766	-1.06314	0.518751	0.0404213
9	2196486	rs118163636	T	G	0.0171	0.0903359	0.0228965	7.96651e-05	15.5662	T	G	0.0165275	0.0969737	0.0760007	0.20197
2	60960363	rs150028641	A	G	0.00400086	-0.23829	0.0604025	7.97878e-05	15.5633	A	G	0.00416367	0.0815082	0.178405	0.647763
3	163236033	rs146247727	GT	G	0.000377653	0.558944	0.141703	7.99747e-05	15.5589	GT	G	0.000323257	-0.184902	0.613899	0.763268
8	142872761	rs13275139	T	C	0.449636	0.0242419	0.00614646	8.01176e-05	15.5555	T	C	0.449157	-0.000760809	0.0200556	0.96974
4	171286892	rs28721377	A	G	0.445862	0.0244214	0.00619222	8.0174e-05	15.5542	A	G	0.444442	0.014382	0.0201005	0.474299
8	88073756	rs75495130	C	T	0.049406	0.0546999	0.0138698	8.01989e-05	15.5537	C	T	0.0484985	-0.0156365	0.0466151	0.737294
4	186894807	rs7664994	A	G	0.379865	0.0251959	0.00638948	8.03537e-05	15.5499	A	G	0.380053	-0.0139732	0.020817	0.502068
9	4387295	rs371280451	A	AT	0.0531322	0.0614385	0.0155813	8.04362e-05	15.548	A	AT	0.0546968	0.0729207	0.0500102	0.144808
6	166061492	rs192120725	C	A	0.00405845	-0.218103	0.0553187	8.05797e-05	15.5446	C	A	0.00403652	0.234558	0.159943	0.142509
4	166440260	rs1914830	T	A	0.395232	-0.0249354	0.00632578	8.08461e-05	15.5383	T	A	0.395428	0.042217	0.0206246	0.0406658
17	19796775	rs542841059	C	G	0.0013284	0.330203	0.0837831	8.10879e-05	15.5328	C	G	0.00140096	0.039283	0.283735	0.889885
12	14041684	rs115127299	G	A	6.31345e-05	1.50435	0.38173	8.11881e-05	15.5305	G	A	4.25998e-05	-17.1774	22.5184	0.445573
12	5471965	rs141432658	A	C	0.00287285	-0.254052	0.064475	8.13761e-05	15.5261	A	C	0.00297955	-0.320926	0.215033	0.135581
11	80011566	rs150928072	T	G	0.0197502	-0.0900727	0.022861	8.14736e-05	15.5237	T	G	0.0194478	0.040441	0.0724925	0.576937
8	9031476	8:9031476_CA_C	C	CA	0.235115	0.029709	0.00754118	8.16262e-05	15.5202	C	CA	0.234033	-0.00382652	0.0246696	0.876734
3	56616876	rs9883641	G	C	0.295884	0.0265952	0.00675089	8.16496e-05	15.5197	G	C	0.296094	0.0242007	0.0220382	0.272149
1	77365879	rs541312877	AG	A	0.0147852	0.100749	0.0255751	8.17022e-05	15.5184	AG	A	0.0156335	0.0568641	0.081553	0.485637
2	27020078	rs143926998	G	C	0.0028478	0.227615	0.0577825	8.17627e-05	15.517	G	C	0.00274811	-0.107338	0.212887	0.614121
12	75405530	rs1405456	C	A	3.82779e-05	1.94408	0.493577	8.19034e-05	15.5138	C	A	3.26413e-05	-0.597448	2.51425	0.812172
1	44062352	rs181664717	T	G	0.00731434	0.14288	0.0362879	8.23714e-05	15.5031	T	G	0.00747541	0.0203114	0.12154	0.867278
10	6715604	rs545017615	T	A	0.00197668	0.343168	0.0871654	8.25151e-05	15.4998	T	A	0.00194148	0.34743	0.281058	0.216403
9	101550802	rs541639231	A	C	0.00324905	-0.261518	0.0664371	8.27405e-05	15.4947	A	C	0.00311549	0.230888	0.192363	0.230034
20	43505076	rs532802896	G	A	0.00416977	-0.248063	0.063024	8.28473e-05	15.4922	G	A	0.0047307	0.089545	0.171974	0.602583
3	187374735	rs75800094	A	C	3.30991e-05	2.30469	0.585585	8.29509e-05	15.4898	A	C	2.08196e-05	-46.8825	44.8091	0.295436
11	67742059	rs149328520	C	T	0.167592	0.0331403	0.00842171	8.31621e-05	15.485	C	T	0.166507	0.034645	0.0274362	0.206679
5	132434310	rs139555409	T	C	0.00629153	-0.168457	0.0428091	8.3171e-05	15.4848	T	C	0.00597147	-0.234164	0.148672	0.115248
4	141939631	rs529941746	T	C	0.0011438	0.382517	0.0972238	8.34066e-05	15.4795	T	C	0.00108139	0.530127	0.307351	0.0845584
6	47197682	rs145799684	A	G	0.00232347	0.256624	0.0652295	8.3487e-05	15.4777	A	G	0.0022112	-0.0995021	0.240758	0.679397
2	70220904	rs569514793	G	T	0.00227278	-0.358593	0.09117	8.38114e-05	15.4703	G	T	0.00241664	-0.022743	0.263922	0.931329
9	130251037	rs10987667	G	T	0.21139	-0.0296756	0.00754537	8.39088e-05	15.4681	G	T	0.212303	-0.00525864	0.0245198	0.830184
8	57668375	rs10093370	T	G	0.293653	0.0262788	0.00668252	8.40774e-05	15.4643	T	G	0.293143	0.00681698	0.021892	0.755504
8	5079323	rs4392925	G	C	0.0575764	-0.0520891	0.0132479	8.42819e-05	15.4596	G	C	0.0579733	0.0813291	0.0416096	0.0506333
13	94030638	rs74108504	T	C	0.000128757	1.06493	0.270846	8.42857e-05	15.4596	T	C	0.000150135	-0.542953	1.15349	0.637852
18	75385912	rs171398	C	T	0.30354	0.0269814	0.00686223	8.42901e-05	15.4596	C	T	0.304309	0.00740207	0.0223923	0.740974
11	68392922	rs144747362	T	C	0.024521	0.0787144	0.0200198	8.43013e-05	15.4593	T	C	0.0252543	-0.113278	0.0681016	0.0962391
6	68038937	rs569688140	A	G	0.0384584	0.0803826	0.0204462	8.44439e-05	15.4561	A	G	0.0379954	0.0997994	0.0671769	0.137379
1	59330272	rs12140615	C	A	0.224579	-0.0288171	0.00733009	8.44701e-05	15.4555	C	A	0.22559	-0.0127144	0.0237935	0.593089
5	115386141	rs562914440	A	G	0.00339167	-0.229907	0.0584859	8.45993e-05	15.4526	A	G	0.00333076	0.0565464	0.17612	0.748159
22	22502334	rs538527749	C	A	0.00466013	-0.243312	0.0618969	8.46188e-05	15.4522	C	A	0.00473752	0.121824	0.186962	0.514663
18	54373648	rs17682675	T	A	0.146737	-0.0341098	0.0086773	8.4621e-05	15.4522	T	A	0.146419	0.0221691	0.0280998	0.430145
8	102608175	rs540824861	T	C	0.00504265	0.172763	0.0439568	8.48448e-05	15.4472	T	C	0.00495724	-0.0653439	0.155469	0.674265
5	170729248	5:170729248_CAGAT_C	C	CAGAT	0.0371308	0.0636475	0.0161947	8.48941e-05	15.446	C	CAGAT	0.0379327	-0.10115	0.0546909	0.064387
4	77378760	rs145493914	A	T	0.0480508	-0.0582172	0.0148148	8.50697e-05	15.4423	A	T	0.0486659	-0.0245973	0.0478196	0.606988
11	68894956	rs149309666	A	G	0.00162064	0.287998	0.0732887	8.50731e-05	15.442	A	G	0.0017192	0.216887	0.233484	0.352933
2	67714071	rs186802026	T	G	0.00427488	-0.215037	0.0547243	8.51339e-05	15.4407	T	G	0.00439561	0.179383	0.157124	0.253594
8	53066815	rs567853444	C	G	0.00281141	0.290536	0.0739558	8.5476e-05	15.4332	C	G	0.00282801	0.113621	0.247977	0.646813
10	16978435	rs759176258	A	AC	0.00453584	0.220067	0.0560191	8.55034e-05	15.4325	A	AC	0.0045644	0.0465176	0.188764	0.805347
15	44170477	rs117883811	A	G	0.00225726	0.261502	0.0665693	8.55603e-05	15.4313	A	G	0.00227781	-0.30735	0.251119	0.220983
20	40713314	rs6130030	A	G	0.0394048	0.0605015	0.0154034	8.57231e-05	15.4276	A	G	0.0401477	-0.0516715	0.0517627	0.318164
12	122465717	rs3064994	TGGGC	T	0.32032	-0.02597	0.00661201	8.57591e-05	15.4268	TGGGC	T	0.322842	-0.000252397	0.0215882	0.990672
2	190144801	rs184985983	A	C	0.00485428	-0.185699	0.0472831	8.58777e-05	15.4244	A	C	0.00501976	-0.236865	0.155266	0.127123
14	71569752	rs566431129	T	C	0.00223959	0.262236	0.0667888	8.6247e-05	15.4162	T	C	0.00217222	0.0679733	0.233846	0.771299
2	13474727	rs566855270	T	A	0.00240186	-0.329045	0.0838311	8.66965e-05	15.4064	T	A	0.00227741	0.0534542	0.257294	0.83542
4	12214811	rs67591119	A	T	0.0166806	0.109594	0.0279223	8.67459e-05	15.4053	A	T	0.0161834	-0.143129	0.0990046	0.148266
7	56598825	rs140083855	C	T	0.00111229	0.442972	0.112874	8.69124e-05	15.4016	C	T	0.00110107	0.227991	0.373424	0.541504
15	50727510	rs190633571	C	T	0.00198075	0.293899	0.0748943	8.70261e-05	15.3992	C	T	0.00189897	-0.189382	0.286112	0.508026
10	128314409	rs193274085	T	C	0.00115349	0.352949	0.0899482	8.71204e-05	15.3971	T	C	0.0011219	0.0157319	0.323029	0.961157
3	70467362	rs17007242	C	T	0.102612	-0.0399878	0.0101913	8.71858e-05	15.3956	C	T	0.102788	-0.0147455	0.0331674	0.656625
13	95561263	rs556221393	G	A	0.0015564	0.297878	0.0759267	8.73716e-05	15.3917	G	A	0.00154776	-0.729267	0.350518	0.0374759
6	16185302	rs773319610	G	C	0.0023078	0.253411	0.0645998	8.75304e-05	15.3882	G	C	0.00200466	-0.0937257	0.249741	0.707443
21	18494024	rs192834259	T	C	0.00190514	0.264953	0.0675444	8.75836e-05	15.3872	T	C	0.00171196	-0.594533	0.309244	0.0545379
7	103316355	rs201786717	A	C	3.17857e-05	3.05817	0.779797	8.79075e-05	15.3801	A	C	5.27895e-05	0.727542	1.75117	0.677805
12	107801332	rs10778558	T	C	0.0289715	0.0699778	0.0178445	8.79906e-05	15.3784	T	C	0.0278745	0.0472128	0.0599269	0.43079
6	75641875	rs118040907	T	C	0.0271705	0.0721703	0.0184051	8.81092e-05	15.3759	T	C	0.0264975	-0.0795949	0.0635823	0.210628
19	56003528	rs547274272	A	G	0.00272843	-0.270879	0.0690808	8.81095e-05	15.3757	A	G	0.00290388	-0.183829	0.214842	0.392192
22	38613851	22:38613851_AAAAG_A	A	AAAAG	0.33993	-0.0257001	0.00655427	8.81338e-05	15.3752	A	AAAAG	0.338901	0.0144096	0.0213718	0.500164
19	10074695	rs182770621	T	C	0.0026285	0.250259	0.0638254	8.81819e-05	15.3742	T	C	0.00303732	0.238089	0.190384	0.211092
9	86856642	rs550361981	T	C	0.00153215	-0.400143	0.102058	8.82834e-05	15.3722	T	C	0.00161883	-0.293258	0.316947	0.354832
3	132642505	rs73205600	G	C	0.0616182	0.049074	0.0125168	8.83066e-05	15.3715	G	C	0.0619078	0.0277609	0.0410075	0.498425
21	38226279	rs79056488	C	T	4.65779e-05	2.20878	0.563432	8.84703e-05	15.3682	C	T	6.05083e-05	-4.01733	5.79908	0.488465
9	14348563	rs877569	G	A	0.0803736	-0.0460781	0.011755	8.85974e-05	15.3654	G	A	0.0803583	0.0231951	0.0378129	0.539601
1	242184910	rs28713732	C	T	0.040487	0.0599812	0.015302	8.86138e-05	15.365	C	T	0.039679	0.0403985	0.050677	0.425349
10	71638994	rs4746010	G	A	0.0813921	-0.0442065	0.0112792	8.88061e-05	15.3609	G	A	0.0798539	-0.0164952	0.0368811	0.654693
10	30164364	rs139671436	T	C	0.00395615	0.188164	0.0480116	8.88632e-05	15.3596	T	C	0.00372447	-0.105713	0.177279	0.550969
6	23916683	rs143885020	GA	G	0.00114062	0.358681	0.091526	8.89542e-05	15.3578	GA	G	0.00137124	0.285441	0.276245	0.301469
1	204295241	rs142470940	A	G	0.00317939	-0.233745	0.0596489	8.90346e-05	15.3561	A	G	0.0038809	-0.0466773	0.165908	0.778447
12	39636603	rs7133358	T	G	0.264595	0.0270011	0.00689099	8.91696e-05	15.3532	T	G	0.263115	-0.0182491	0.02279	0.423276
3	131249129	rs4274722	A	G	0.240512	-0.0283629	0.00723866	8.9191e-05	15.3527	A	G	0.242531	0.042215	0.0232913	0.069912
10	1818340	rs148036104	GC	G	0.00119228	0.349716	0.089267	8.94204e-05	15.3479	GC	G	0.00104385	-0.21585	0.368214	0.557736
12	75399272	rs755606476	AT	A	0.481873	0.0277624	0.00708714	8.95465e-05	15.3452	AT	A	0.47661	-0.0122934	0.0231319	0.595107
13	41858095	rs182538000	A	C	0.0011316	-0.444001	0.113346	8.95734e-05	15.3446	A	C	0.00118105	-0.101143	0.321664	0.75319
5	97421151	rs112166539	A	G	0.0502712	0.0544855	0.0139122	8.98874e-05	15.3381	A	G	0.0496494	-0.0736203	0.0474489	0.120765
3	16356802	rs567147027	C	T	0.00771206	0.137077	0.0350031	8.99719e-05	15.3361	C	T	0.00788787	-0.234953	0.127311	0.0649631
5	18254688	5:18254688_TTC_T	T	TTC	0.385638	-0.0262277	0.00669755	9.00265e-05	15.3352	T	TTC	0.385092	0.0019015	0.0218519	0.930657
9	128543605	rs564065766	T	C	0.00117476	0.350723	0.0895696	9.01602e-05	15.3323	T	C	0.00113762	-0.0871732	0.335119	0.794766
9	88215919	rs142625671	A	G	0.000345234	0.666016	0.170091	9.01609e-05	15.3323	A	G	0.00039202	-0.468133	0.683222	0.493228
6	82485151	rs181982	C	T	0.000316311	0.634668	0.162129	9.05561e-05	15.324	C	T	0.000321061	-0.567813	0.755838	0.45251
3	60954091	rs35256219	C	CT	0.372468	0.0254145	0.00649239	9.05871e-05	15.3234	C	CT	0.371883	-0.0178984	0.0213286	0.401373
7	34598101	rs546710735	T	C	0.00418682	-0.217924	0.0556891	9.10687e-05	15.3133	T	C	0.00418279	0.142267	0.164012	0.385712
9	5688002	rs143115651	T	A	0.00231431	-0.365495	0.0934166	9.13343e-05	15.3079	T	A	0.00215552	0.367802	0.265889	0.166576
6	18655370	rs527882134	C	T	0.00452909	0.173448	0.0443374	9.1531e-05	15.3038	C	T	0.00479174	-0.150335	0.15536	0.333217
7	131222808	rs10273876	G	A	0.470372	0.023885	0.0061057	9.15701e-05	15.3031	G	A	0.472137	-0.0148586	0.0198958	0.45517
2	226169277	rs187338944	A	G	0.00137133	-0.399637	0.102159	9.15702e-05	15.3031	A	G	0.00131634	-0.198965	0.32239	0.537132
14	96122803	rs534867374	C	G	0.00110492	-0.550176	0.140642	9.1581e-05	15.3029	C	G	0.00115265	-0.15073	0.403086	0.708448
7	16875661	rs1525747	G	T	0.0317635	-0.0690963	0.0176656	9.17848e-05	15.2986	G	T	0.0303651	0.0697267	0.0566268	0.218197
2	6486184	rs71400876	TCACA	T	0.174627	-0.0340445	0.00870461	9.18792e-05	15.2966	TCACA	T	0.177096	0.0247013	0.0280856	0.37913
9	116978594	rs530080479	G	C	0.00497018	0.164775	0.0421363	9.2094e-05	15.2922	G	C	0.00489611	-0.173655	0.153283	0.257256
6	137592758	rs147714446	CT	C	0.0390588	0.0654344	0.0167359	9.23596e-05	15.2867	CT	C	0.0391155	-0.0992353	0.0569635	0.0814937
3	73433369	rs3205537	A	G	0.325595	-0.0255066	0.00652375	9.23699e-05	15.2866	A	G	0.322266	-0.0320793	0.0214497	0.134769
2	88710092	rs535010318	A	G	0.00108275	0.381429	0.0975675	9.2533e-05	15.2833	A	G	0.00129631	0.172034	0.29721	0.562705
2	2418265	2:2418265_TC_T	T	TC	0.0116456	0.11893	0.0304236	9.26259e-05	15.2813	T	TC	0.0117493	-0.0682761	0.104341	0.512882
12	116179770	rs572069727	T	A	0.0126994	-0.158453	0.0405342	9.26355e-05	15.2812	T	A	0.0130929	-0.072787	0.128213	0.570235
1	116137282	rs143016342	A	T	0.00443517	0.196604	0.0502983	9.27662e-05	15.2784	A	T	0.00447199	-0.278399	0.186821	0.136175
14	32849058	rs531538928	G	A	0.00234985	-0.301409	0.0771204	9.29502e-05	15.2747	G	A	0.00246929	0.196243	0.209702	0.349366
4	90844311	rs41284765	T	C	0.00369766	0.190944	0.048859	9.30379e-05	15.2729	T	C	0.00355135	-0.030623	0.174032	0.860324
10	19020881	rs12220519	T	C	0.193623	0.0300486	0.00768993	9.32469e-05	15.2688	T	C	0.192168	-0.037514	0.0255602	0.142194
14	47460256	rs76645062	G	A	6.17199e-05	1.51635	0.388071	9.32905e-05	15.2678	G	A	6.23314e-05	-11.1226	16.4438	0.498788
8	38384006	8:38384006_CT_C	C	CT	0.227978	0.0307185	0.00786217	9.33994e-05	15.2656	C	CT	0.229832	0.000797575	0.0257476	0.975288
17	49031653	rs117437510	T	A	0.00151574	0.303714	0.0777416	9.35585e-05	15.2624	T	A	0.00149907	0.0941906	0.270547	0.727728
15	62701937	rs17271695	C	T	0.135981	-0.0349987	0.00896173	9.40882e-05	15.2518	C	T	0.134548	0.0314943	0.0289073	0.275936
12	50276195	rs190540195	C	T	0.00541127	0.193667	0.0495903	9.40943e-05	15.2517	C	T	0.00526928	0.23198	0.163671	0.15638
17	2312195	rs557436099	A	G	0.00150706	0.402721	0.103122	9.41114e-05	15.2513	A	G	0.00142155	0.454813	0.357621	0.203454
6	39207588	rs6458105	G	C	0.299382	-0.0261286	0.00669062	9.41249e-05	15.251	G	C	0.299458	0.00998324	0.0218113	0.647161
14	99052662	rs117945970	A	G	0.00610885	0.161488	0.0413525	9.41617e-05	15.2503	A	G	0.00684769	-0.0551997	0.135752	0.684285
20	8542269	rs13040221	G	T	0.408273	0.0242451	0.00620865	9.42095e-05	15.2494	G	T	0.406596	0.00503543	0.0203284	0.804363
4	131655464	rs188056323	G	A	8.50036e-05	1.27928	0.327629	9.4356e-05	15.2464	G	A	0.000149188	1.32269	0.688215	0.0546165
13	53005326	rs573017312	G	T	0.00112492	0.381234	0.0976378	9.43938e-05	15.2457	G	T	0.00133906	-0.312767	0.350103	0.371667
18	54736213	rs28819192	T	C	0.291035	0.026245	0.00672293	9.4692e-05	15.2397	T	C	0.292636	0.0193251	0.0218897	0.377323
16	27255653	rs141340104	A	G	0.00384364	0.200702	0.0514131	9.47272e-05	15.239	A	G	0.00390148	-0.405067	0.199534	0.04235
19	17768627	rs562965052	A	G	0.00392154	0.200267	0.0513054	9.48375e-05	15.2368	A	G	0.0038082	0.0261312	0.178686	0.883731
1	240462148	rs538993552	A	G	0.00108044	0.339258	0.0869237	9.50306e-05	15.2329	A	G	0.00136591	-0.00312512	0.272413	0.990847
9	126908483	9:126908483_TC_T	T	TC	0.0108551	0.130012	0.0333122	9.50757e-05	15.2321	T	TC	0.0110123	0.015612	0.111341	0.888488
11	116423765	rs118084564	G	A	0.00185466	0.284381	0.0728696	9.51654e-05	15.2303	G	A	0.00209169	-0.192484	0.254771	0.449939
5	166650574	rs72827328	C	G	0.0674405	-0.0480206	0.0123052	9.52133e-05	15.2292	C	G	0.0669798	0.00380394	0.0398544	0.923961
10	129865645	rs538757782	T	C	0.00102323	0.408078	0.104577	9.53279e-05	15.227	T	C	0.00104274	0.036694	0.371762	0.921374
21	37318913	rs766733782	C	A	0.00179733	-0.345469	0.0885425	9.55057e-05	15.2235	C	A	0.00176844	-0.402747	0.298487	0.177243
6	37693407	rs72848454	C	T	0.140104	-0.0345099	0.00884627	9.57691e-05	15.2183	C	T	0.140833	0.0114449	0.0286759	0.68981
16	57894348	16:57894348_ACT_A	A	ACT	0.00093688	0.405672	0.103991	9.57888e-05	15.218	A	ACT	0.0010044	-0.48105	0.415226	0.24665
4	66445076	rs71657189	GTA	G	0.421665	-0.0246796	0.00632648	9.57984e-05	15.2178	GTA	G	0.421146	0.0152322	0.0207888	0.463734
4	112498648	rs547995031	CA	C	0.332449	-0.0257823	0.00660934	9.58374e-05	15.2169	CA	C	0.332588	-0.0237817	0.021593	0.270739
10	79005918	rs542007	A	C	0.350644	-0.0251733	0.00645412	9.60516e-05	15.2127	A	C	0.350526	0.00924537	0.0209959	0.659689
4	132480441	rs553969413	C	T	0.00111972	-0.454578	0.116552	9.61014e-05	15.2117	C	T	0.0010156	-0.189008	0.373395	0.612724
13	71525814	rs78465005	G	C	0.00105567	-0.516905	0.132544	9.62473e-05	15.209	G	C	0.000844307	-0.411173	0.48351	0.395108
22	23403071	rs111826289	G	C	0.000221089	0.732918	0.187988	9.66875e-05	15.2002	G	C	0.000121799	-4.05331	5.00281	0.417821
10	54996792	rs552596203	C	T	0.00121785	0.353259	0.0906124	9.67609e-05	15.1989	C	T	0.00120365	0.290512	0.296864	0.327778
17	28435899	rs117133183	C	T	0.00687987	0.146312	0.0375311	9.68206e-05	15.1977	C	T	0.00691947	0.105863	0.122793	0.388617
8	110687102	rs3108833	T	A	0.010672	0.115723	0.0296851	9.6853e-05	15.1972	T	A	0.0110005	-0.0128087	0.0991722	0.897234
3	116932715	rs142607936	T	C	0.00727653	-0.157354	0.0403678	9.69864e-05	15.1945	T	C	0.00741959	-0.0576805	0.127672	0.651423
2	86896135	rs111687256	T	C	0.00229119	0.255514	0.0655504	9.69966e-05	15.1942	T	C	0.0024183	-0.11783	0.230869	0.609788
15	39129154	rs189317441	A	G	0.00381539	-0.258438	0.0663038	9.70774e-05	15.1927	A	G	0.00381719	-0.0828357	0.207915	0.690327
3	30136810	rs372127681	CAAAAAAA	C	0.299823	0.0267417	0.00686158	9.72666e-05	15.189	CAAAAAAA	C	0.296048	0.0133591	0.0225165	0.552978
5	161517006	rs74415246	G	C	0.00947833	0.12166	0.0312172	9.73111e-05	15.1882	G	C	0.00943376	-0.0470883	0.107269	0.660681
5	115228084	rs188987596	T	C	0.00506225	0.1903	0.0488343	9.74527e-05	15.1854	T	C	0.00546303	0.115942	0.155855	0.456933
7	81286868	rs557664420	C	T	0.0017694	0.322922	0.0828714	9.75294e-05	15.184	C	T	0.00170707	0.55438	0.263614	0.035466
3	15777468	rs142135756	C	T	0.0045098	-0.198675	0.0509913	9.76921e-05	15.1808	C	T	0.00474253	0.0646545	0.150425	0.667333
8	104393011	rs565790876	G	T	0.00118568	0.376368	0.0965975	9.76949e-05	15.1808	G	T	0.00118545	0.272169	0.316743	0.39019
3	146601081	rs2177044	G	A	0.349922	0.0249218	0.00639642	9.77101e-05	15.1805	G	A	0.348703	-0.0160457	0.0209932	0.444672
15	27567529	rs146102520	A	G	0.00359148	-0.239182	0.061393	9.78284e-05	15.1782	A	G	0.00380834	-0.127434	0.187523	0.49678
1	99456339	rs184101526	G	A	0.00214	0.267995	0.0687928	9.79202e-05	15.1764	G	A	0.00197088	0.315218	0.224438	0.160177
19	51656604	rs147682036	G	C	0.0152509	0.0986422	0.0253261	9.82478e-05	15.1701	G	C	0.0154388	-0.0133362	0.0846062	0.874751
2	79507827	rs4853450	C	G	0.480048	0.0248943	0.0063917	9.82855e-05	15.1694	C	G	0.477691	-0.010993	0.020842	0.597885
5	85259508	rs73150545	T	C	0.0559933	0.0509782	0.0130909	9.85319e-05	15.1646	T	C	0.0566217	0.00346735	0.0430994	0.935879
2	210509396	rs372574009	G	A	0.00177176	-0.511332	0.131309	9.85625e-05	15.1641	G	A	0.00165677	0.34465	0.368439	0.349566
7	95649422	7:95649422_AAAG_A	A	AAAG	0.138129	-0.0365905	0.00939653	9.85858e-05	15.1636	A	AAAG	0.137273	-0.000952051	0.0306498	0.97522
4	55230084	rs76648846	G	A	0.0118516	0.110891	0.0284773	9.85947e-05	15.1633	G	A	0.0117859	-0.13316	0.100262	0.18414
6	117452625	rs72955409	T	C	0.0125709	-0.115722	0.0297209	9.87588e-05	15.1603	T	C	0.0130306	0.114054	0.0891079	0.200561
8	6179545	rs79321749	C	T	0.000211392	0.745285	0.191444	9.90252e-05	15.1552	C	T	0.000229064	0.637902	0.588563	0.27844
2	178047071	rs561844292	A	C	0.00161099	-0.388317	0.0997529	9.90973e-05	15.1538	A	C	0.00135173	0.17178	0.305676	0.574139
14	58456429	14:58456429_GTC_G	G	GTC	0.00278908	0.241725	0.0621002	9.92149e-05	15.1516	G	GTC	0.0027484	-0.0776485	0.219921	0.724033
10	24849321	rs2257114	T	C	0.0531706	0.0522561	0.013426	9.93528e-05	15.1489	T	C	0.0523928	-0.169167	0.047136	0.000332059
17	28747457	rs181628641	C	T	0.00128644	0.344073	0.0884035	9.93913e-05	15.1482	C	T	0.00117228	0.0583813	0.324722	0.857319
1	200263154	rs4915200	A	G	0.216497	0.0286617	0.00736416	9.94002e-05	15.1481	A	G	0.215821	0.036406	0.0240592	0.130233
6	151976602	6:151976602_TA_T	T	TA	0.0688179	-0.0515849	0.013254	9.9408e-05	15.1479	T	TA	0.0708732	0.0355582	0.0417492	0.394375
17	70753962	rs2567545	G	A	0.143851	-0.0345117	0.00886752	9.94538e-05	15.1471	G	A	0.144501	-0.028168	0.0288394	0.328708
16	62234021	rs564637923	A	G	0.00308171	0.229759	0.0590381	9.95435e-05	15.1454	A	G	0.00326769	0.0315652	0.194843	0.871304
2	57079938	rs538906798	G	A	0.00134198	0.320857	0.0824557	9.97229e-05	15.1419	G	A	0.00118994	0.163103	0.298817	0.585184
1	28564252	rs8559	G	A	0.355489	-0.0248197	0.00637859	9.97905e-05	15.1406	G	A	0.355508	-0.0221064	0.0207758	0.287309
12	75346547	rs534581700	T	A	0.00128317	0.343516	0.0882836	9.98119e-05	15.1403	T	A	0.00109179	0.219716	0.32389	0.497539
22	27415637	22:27415637_TTTC_T	T	TTTC	0.0509976	0.0705311	0.0181283	9.9974e-05	15.1373	T	TTTC	0.0503713	0.00903499	0.0609301	0.882118
