# Supplementary material for: Periodontal diseases and all-cause dementia risk: Genetic instrument analyses in half a million UK Biobank participants
Source: J Alzheimers Dis. 2026 May 21;112(1):273–82. doi: 10.1177/13872877261450558 (PMC13291395; doi:10.1177/13872877261450558)
Supplement: sj-xlsx-3-alz-10.1177_13872877261450558 - Supplemental material for Periodontal diseases and all-cause dementia risk: Genetic instrument analyses in half a million UK Biobank participants [file sj-xlsx-3-alz-10.1177_13872877261450558.xlsx]

## Sheet: Sheet1
CHROM	POS	SNP	A1 exposure	A2 exposure	EAF exposure	BETA exposure	SE exposure	p exposure	F_stats	A1 outcome	A2 outcome	EAF outcome	BETA outcome	SE outcome	p outcome
6	75596235	rs143056318	G	A	0.0173999	-0.166937	0.0303753	3.88875e-08	30.204	G	A	0.017038	-0.071746	0.079918	0.369321
11	34712516	rs1102144	T	C	0.208098	-0.050446	0.00927841	5.42072e-08	29.5601	T	C	0.210452	-0.00167832	0.0244399	0.945251
10	99164900	10:99164900_AT_A	A	AT	0.37795	-0.0435012	0.00803348	6.12924e-08	29.3221	A	AT	0.377078	-0.0393258	0.0214737	0.0670483
5	124199710	rs185910248	A	G	0.0147864	-0.180612	0.0338383	9.42261e-08	28.4889	A	G	0.0152369	-0.0942511	0.0870766	0.279078
6	19271415	6:19271415_CTG_C	C	CTG	0.0172648	0.147238	0.0278716	1.27276e-07	27.9072	C	CTG	0.0176481	-0.0173665	0.0769677	0.821486
2	11188565	rs184915702	T	C	0.00950871	0.202218	0.0384128	1.40702e-07	27.7133	T	C	0.00983817	-0.184845	0.112623	0.10074
2	125499166	2:125499166_CAT_C	C	CAT	0.0214534	0.139413	0.0265623	1.53302e-07	27.5471	C	CAT	0.0217419	-0.0719383	0.074437	0.333828
14	41924203	rs202017150	G	A	0.0350359	0.12909	0.0247075	1.74424e-07	27.2978	G	A	0.0355993	0.0364131	0.0669781	0.586677
12	28597782	12:28597782_AT_A	A	AT	0.458572	-0.0391739	0.0075291	1.96105e-07	27.0712	A	AT	0.459756	-0.00733065	0.0201108	0.715474
18	24727825	rs565945605	CT	C	0.274345	-0.0456801	0.00881416	2.18829e-07	26.8591	CT	C	0.271319	-0.04179	0.0235081	0.0754548
2	103066532	rs185403797	A	G	0.00346532	0.32655	0.0633457	2.53569e-07	26.5745	A	G	0.003546	0.0841271	0.177369	0.635282
13	66518954	rs118034599	C	T	0.0430584	0.0940006	0.0182794	2.71201e-07	26.4446	C	T	0.0430138	-0.0707409	0.0511642	0.16678
7	127744506	rs144240527	ACCC	A	0.301661	0.0415253	0.00813468	3.3127e-07	26.0582	ACCC	A	0.302293	-0.0135847	0.0218428	0.533987
12	28233833	rs11049327	G	A	0.476164	-0.0380464	0.00750638	4.00883e-07	25.6901	G	A	0.475987	0.0193976	0.0201233	0.335077
20	34862726	rs77458729	A	G	0.0103742	0.195268	0.0385496	4.07619e-07	25.658	A	G	0.0116794	-0.0504015	0.103045	0.624755
9	4502742	rs79058176	C	G	0.0234523	-0.128821	0.0255248	4.49003e-07	25.4712	C	G	0.0229377	-0.0518829	0.0672611	0.44049
19	6499729	rs8105237	T	C	0.00388162	0.303128	0.0600862	4.53789e-07	25.4509	T	C	0.00384889	-0.156208	0.182911	0.3931
6	86656793	rs568144549	T	C	0.00122075	0.521228	0.104341	5.87021e-07	24.9543	T	C	0.00117635	0.475383	0.277297	0.0864658
22	32996459	rs118162169	T	C	0.0131238	0.172521	0.034536	5.87123e-07	24.954	T	C	0.013205	0.097203	0.0940329	0.301271
2	66983557	rs116556488	T	C	0.0146193	0.149048	0.0298385	5.87854e-07	24.9516	T	C	0.0142792	0.0343322	0.0827714	0.678301
9	75218302	9:75218302_TACAC_T	T	TACAC	0.256174	0.0428034	0.00857993	6.07629e-07	24.8879	T	TACAC	0.253906	-0.0081034	0.0231011	0.725754
4	154902017	rs137942610	A	G	0.00565581	0.262971	0.0530875	7.28758e-07	24.5375	A	G	0.00586754	-0.00714709	0.146992	0.96122
9	98952225	rs117728778	G	T	0.0132147	0.160214	0.0323807	7.50487e-07	24.481	G	T	0.013306	0.0400022	0.0884841	0.651209
1	62703977	rs34591898	A	G	0.0252012	-0.121952	0.0246782	7.74436e-07	24.4203	A	G	0.0232723	-0.0163336	0.0662165	0.805164
10	105248507	rs2986038	T	C	0.0953456	-0.0640628	0.0129698	7.83711e-07	24.3975	T	C	0.0961462	-0.0310488	0.0341776	0.363637
1	19578223	rs41273199	C	G	0.00481148	0.267249	0.0541382	7.95721e-07	24.3683	C	G	0.00460693	0.0263477	0.156057	0.865927
10	130059538	rs117512378	C	T	0.00292936	0.332326	0.0673871	8.1558e-07	24.3206	C	T	0.00277516	-0.0408447	0.203414	0.840858
12	76662065	rs141428079	C	T	0.00877033	0.193418	0.0392348	8.23306e-07	24.3025	C	T	0.00858729	-0.049513	0.11339	0.662357
5	18129252	rs77743223	G	A	0.000739234	0.688836	0.140031	8.69085e-07	24.1982	G	A	0.000737875	0.169088	0.394999	0.668599
1	77433573	rs139327323	A	G	0.0254894	0.116048	0.0237394	1.0164e-06	23.8966	A	G	0.026839	0.00936095	0.0634241	0.882664
12	8550166	12:8550166_T_C	C	T	0.000676811	0.771122	0.157841	1.03198e-06	23.8675	C	T	0.000685445	1.06516	0.401838	0.00803187
12	48015126	12:48015126_AACCCCTGGCCATC_A	A	AACCCCTGGCCATC	0.0296581	0.107264	0.0220586	1.158e-06	23.6457	A	AACCCCTGGCCATC	0.0298877	0.0276548	0.0599559	0.644617
3	59244548	rs145507081	C	T	0.00200857	0.415489	0.0858358	1.29509e-06	23.4305	C	T	0.00216624	0.371251	0.216004	0.0856657
3	32568770	3:32568770_CAG_C	C	CAG	0.0133005	0.156388	0.0324079	1.39567e-06	23.2865	C	CAG	0.0133912	-0.0551142	0.0911268	0.545307
11	99252012	rs1504708	G	A	0.473221	0.0360219	0.00746673	1.40478e-06	23.2741	G	A	0.472962	0.0400587	0.0199772	0.044939
11	47159560	rs757037615	ACC	A	0.0682414	0.0772255	0.0160126	1.41569e-06	23.2594	ACC	A	0.0677019	-0.0176118	0.0439051	0.688321
13	25499289	rs147952905	AT	A	0.0525976	0.0802867	0.0166687	1.4601e-06	23.1998	AT	A	0.0520543	-0.0108836	0.0457739	0.81206
6	30443759	6:30443759_TAAAA_T	TAAAA	T	0.340002	0.0385288	0.00800733	1.49661e-06	23.1524	TAAAA	T	0.338599	0.00612879	0.0215038	0.775637
3	36037026	rs190561121	A	G	0.0073997	-0.23979	0.0498627	1.51687e-06	23.1265	A	G	0.00780529	-0.0542424	0.122979	0.659162
2	67714071	rs186802026	T	G	0.00434644	-0.32835	0.0686604	1.7336e-06	22.8697	T	G	0.00439561	0.179383	0.157124	0.253594
3	68802919	rs71312526	G	A	0.0175467	-0.142588	0.029901	1.85449e-06	22.7402	G	A	0.0167347	-0.0651011	0.0804808	0.418571
8	90761758	rs189394898	G	A	0.000654639	1.10691	0.232978	2.02264e-06	22.5733	G	A	0.000672142	0.0546454	0.743566	0.941415
5	162719838	rs72806020	G	A	0.00932007	0.177173	0.0373051	2.04136e-06	22.5558	G	A	0.00951809	-0.106723	0.10752	0.320914
3	188177053	rs75857495	C	G	0.0318955	0.100022	0.0210868	2.10209e-06	22.4993	C	G	0.0320303	-0.0947038	0.0591638	0.109442
6	81872212	rs6924063	C	T	0.307211	-0.0384594	0.00811138	2.12227e-06	22.481	C	T	0.307117	0.0191854	0.0213695	0.369296
14	56751338	rs143190036	TA	T	0.184258	0.0453152	0.00956595	2.16761e-06	22.4405	TA	T	0.185664	0.0122482	0.0256361	0.632813
8	63113852	rs10098905	C	G	0.479319	0.0353946	0.00747335	2.17856e-06	22.4307	C	G	0.483123	-0.0308077	0.0200026	0.123515
6	87233160	rs572564466	A	G	0.00132689	0.460737	0.0974277	2.25615e-06	22.3636	A	G	0.00137981	0.198488	0.269906	0.462098
10	93132253	rs11186545	T	C	0.336271	0.0396382	0.00839124	2.31532e-06	22.3139	T	C	0.335871	0.0117153	0.0225023	0.602629
6	77279930	rs192832376	T	C	0.00551807	-0.267311	0.056648	2.37231e-06	22.2671	T	C	0.0051862	0.0267268	0.143451	0.852199
2	163032058	rs78827752	A	G	0.00180225	0.396936	0.0841185	2.37276e-06	22.2668	A	G	0.00187209	0.250706	0.227052	0.269515
3	106084354	rs12489476	A	C	0.0299063	0.100981	0.0214189	2.42195e-06	22.2272	A	C	0.0297353	-0.0441759	0.0596305	0.458798
15	75038293	rs559993758	AT	A	0.00918834	-0.24579	0.0521794	2.47139e-06	22.1886	AT	A	0.00930892	0.109368	0.124418	0.379382
3	53921907	rs561410834	T	C	0.00131631	0.480839	0.102206	2.54337e-06	22.1333	T	C	0.00145554	0.325211	0.265288	0.220243
5	24948543	5:24948543_AG_A	A	AG	0.00256548	0.366894	0.0780887	2.62166e-06	22.0752	A	AG	0.00262955	0.0123984	0.223429	0.955747
7	32787573	rs188726730	G	T	0.00384254	-0.331246	0.0705301	2.64627e-06	22.0573	G	T	0.00331458	0.0520715	0.181757	0.774503
1	60212199	rs574674582	A	G	0.00161271	0.458812	0.0976952	2.64832e-06	22.0558	A	G	0.00170542	0.278616	0.26247	0.288456
16	81679034	rs117966186	T	C	0.00513839	-0.273972	0.0583657	2.67829e-06	22.0342	T	C	0.00522984	-0.0593252	0.144738	0.681893
6	33200578	rs529004259	CT	C	0.350526	0.0376788	0.00803318	2.72671e-06	21.9998	CT	C	0.349936	-0.0287629	0.0216269	0.183532
2	138463435	rs6752733	T	C	0.019678	-0.131775	0.0281155	2.77352e-06	21.9672	T	C	0.0194527	-0.0402832	0.0740054	0.586216
14	40144774	14:40144774_AC_A	A	AC	0.000350632	1.02629	0.219026	2.78986e-06	21.9558	A	AC	0.000452767	0.363831	0.532491	0.494441
11	46755388	rs61884307	C	G	0.0934353	0.0596443	0.012729	2.79031e-06	21.9558	C	G	0.0930456	-0.00192745	0.0344964	0.955442
13	58746132	rs17190418	T	C	0.0598965	-0.0753798	0.0160902	2.80213e-06	21.9476	T	C	0.0590841	0.0232233	0.0419785	0.580114
7	13859847	rs74760819	A	T	0.0317515	-0.102876	0.0219661	2.82137e-06	21.9342	A	T	0.0324966	-0.0788181	0.0579175	0.173555
5	120271070	rs181037102	C	T	0.00981875	-0.207002	0.0442817	2.94423e-06	21.8525	C	T	0.00977721	0.110145	0.108301	0.309139
4	98252048	rs187790105	G	T	0.00131497	0.545494	0.116752	2.97959e-06	21.8299	G	T	0.00116205	-0.537306	0.474021	0.257001
10	18707296	rs982003	C	T	0.245879	-0.0408462	0.00874246	2.98048e-06	21.8291	C	T	0.246388	0.0180655	0.0230522	0.433228
5	167848778	rs150251760	G	A	0.00297801	0.311017	0.0666113	3.02487e-06	21.8008	G	A	0.00272285	0.167872	0.190895	0.379188
6	27849721	rs368467810	TTTA	T	0.36	-0.040393	0.00865212	3.03312e-06	21.7955	TTTA	T	0.358432	0.0421909	0.0230474	0.0671588
2	17352596	rs184678002	A	C	0.00432417	-0.301777	0.0646706	3.06566e-06	21.775	A	C	0.00411549	-0.0119156	0.161117	0.941045
3	127177418	rs7638038	A	G	0.260093	-0.0401437	0.00860513	3.08488e-06	21.7631	A	G	0.260499	0.0308121	0.0226775	0.174238
3	43923130	rs187888795	A	G	0.00110084	0.493656	0.105942	3.16699e-06	21.7126	A	G	0.00125093	0.0996336	0.287719	0.729127
8	4682604	rs1457191	T	C	0.312564	0.037345	0.0080184	3.20203e-06	21.6915	T	C	0.309005	0.0478382	0.0214454	0.0257014
3	71088268	rs6549374	T	C	0.0284692	0.10363	0.0223283	3.46394e-06	21.5407	T	C	0.0273513	0.0629262	0.0612445	0.304205
4	108831113	rs558066702	T	C	0.00166806	-0.632476	0.136655	3.68704e-06	21.4209	T	C	0.00181679	0.195142	0.27426	0.476761
2	11061715	rs4669646	A	G	0.0296023	0.099385	0.0215429	3.9621e-06	21.283	A	G	0.028964	-0.0338486	0.0605073	0.57588
13	73824519	rs1041362	A	G	0.415214	0.0348772	0.00756295	3.99618e-06	21.2667	A	G	0.41522	0.0199379	0.0201857	0.323289
6	52192372	6:52192372_TA_T	TA	T	0.378939	-0.0360727	0.0078228	4.003e-06	21.2634	TA	T	0.376617	0.0205965	0.0208264	0.322682
1	166153669	rs186194816	G	A	0.00600554	-0.247166	0.0536194	4.03367e-06	21.2488	G	A	0.00572131	-0.0638868	0.137147	0.64134
3	179515491	rs536286657	G	A	0.0013558	0.465689	0.1011	4.10057e-06	21.2173	G	A	0.00130469	0.0656667	0.300358	0.82694
9	70930031	rs532521874	T	A	0.00150667	0.557451	0.12141	4.40111e-06	21.0816	T	A	0.00155993	0.239538	0.330812	0.46901
11	47311517	rs145803990	T	C	0.00623597	0.26093	0.0568468	4.43131e-06	21.0686	T	C	0.00592402	0.052193	0.164081	0.750415
3	148531575	rs149158861	A	G	0.00206766	0.371255	0.0810239	4.60463e-06	20.9951	A	G	0.00224834	0.0407784	0.222295	0.854451
7	32530701	rs185710231	T	C	0.00318534	-0.377451	0.0823782	4.6071e-06	20.9941	T	C	0.00277403	0.00558272	0.211568	0.978948
6	20110413	rs545101704	G	T	0.0024677	-0.45524	0.0993657	4.61754e-06	20.9898	G	T	0.00242007	-0.480548	0.27088	0.0760591
2	67773988	rs116760599	A	G	0.0906277	-0.0609377	0.0133154	4.72887e-06	20.9442	A	G	0.0908519	0.0247914	0.0349005	0.47749
4	38979936	rs6531687	C	A	0.067728	-0.0691254	0.0151302	4.90742e-06	20.8731	C	A	0.0689337	-0.0571232	0.0400082	0.153353
17	43492888	rs534682416	A	G	0.00222885	0.390737	0.0857454	5.19041e-06	20.7657	A	G	0.00206835	0.296214	0.240264	0.217625
6	32925473	rs146974816	T	C	0.0582777	0.0710852	0.0155994	5.19092e-06	20.7655	T	C	0.0572951	-0.00574223	0.0427982	0.893268
3	135256695	rs72989703	T	C	0.000500471	0.713956	0.15673	5.23022e-06	20.751	T	C	0.000464586	-0.166619	0.523503	0.750276
2	145991546	rs531261006	C	T	0.00128114	0.448433	0.0984426	5.23171e-06	20.7505	C	T	0.00133343	0.0306183	0.286016	0.914748
1	82668169	rs115965909	C	A	0.0561411	0.0730278	0.0160457	5.33289e-06	20.7138	C	A	0.0550166	-0.0384433	0.0445426	0.3881
1	242184910	rs28713732	C	T	0.0404782	0.0846673	0.0186094	5.37195e-06	20.6998	C	T	0.039679	0.0403985	0.050677	0.425349
4	442142	rs117306538	A	G	0.00190359	-0.505567	0.111181	5.4354e-06	20.6774	A	G	0.00187909	-0.128707	0.264495	0.626531
5	3013100	rs553259138	T	C	0.00208736	-0.496046	0.109373	5.75023e-06	20.5695	T	C	0.002053	0.0773858	0.253056	0.759753
11	46346150	rs61882672	A	C	0.112755	0.0532393	0.0117403	5.76709e-06	20.5639	A	C	0.11284	-0.0105587	0.0317579	0.739531
8	82374336	rs117878319	A	G	0.0312401	-0.102165	0.0225909	6.1138e-06	20.4521	A	G	0.0311121	0.0628283	0.0575754	0.27517
5	96700209	rs17087485	G	A	0.00526001	-0.255255	0.0564537	6.14072e-06	20.4439	G	A	0.00564186	0.0548518	0.132213	0.678235
12	39489162	rs73091631	T	G	0.069666	-0.0685626	0.0151696	6.19134e-06	20.428	T	G	0.0698783	0.0126681	0.0394455	0.748094
6	107477985	rs4946822	A	T	0.17332	0.0445372	0.00985666	6.2282e-06	20.4167	A	T	0.171369	-0.0193484	0.026872	0.471512
3	74327186	3:74327186_AC_A	A	AC	0.323073	-0.0364158	0.00808095	6.5944e-06	20.3074	A	AC	0.322616	-0.0235698	0.0214525	0.271901
4	10809690	rs149922301	A	G	0.0094183	0.171878	0.0381441	6.60511e-06	20.3042	A	G	0.00900269	-0.0996824	0.113222	0.378635
8	4897828	rs73501376	A	G	0.000219481	1.19194	0.26459	6.64214e-06	20.2937	A	G	0.000188585	-0.400576	1.08225	0.711283
17	27340342	rs35295086	T	C	0.115132	-0.0571903	0.0127017	6.71386e-06	20.2731	T	C	0.116022	-0.0487753	0.0336988	0.147787
15	42593216	rs113404849	C	CA	0.0067002	0.240423	0.053397	6.71396e-06	20.273	C	CA	0.00685915	-0.0192165	0.149228	0.897538
5	120859838	rs183855367	T	C	0.000918457	0.519585	0.115409	6.7286e-06	20.2691	T	C	0.000908576	-0.112474	0.368251	0.760041
2	108797561	rs190532810	A	G	0.000841319	0.577809	0.128386	6.77744e-06	20.255	A	G	0.000843332	0.304631	0.351829	0.386572
12	40155056	rs56122050	AG	A	0.467371	-0.0343136	0.00762875	6.86183e-06	20.2314	AG	A	0.471278	0.00955053	0.0204394	0.640313
7	75910614	7:75910614_TCTCC_T	T	TCTCC	0.00211028	0.364624	0.0810703	6.8718e-06	20.2287	T	TCTCC	0.00207013	-0.184411	0.253443	0.466842
12	24492097	rs141671017	CCA	C	0.353314	0.0400405	0.00890788	6.95845e-06	20.2046	CCA	C	0.353165	-0.0102571	0.0239486	0.668436
7	146448864	rs10247872	C	T	0.159236	-0.0464877	0.0103427	6.96601e-06	20.2026	C	T	0.159898	0.0028716	0.0271989	0.915917
6	31880807	rs34465217	C	CA	0.062023	0.0728969	0.0162263	7.03899e-06	20.1827	C	CA	0.0613858	-0.0371208	0.0449109	0.408495
20	20948042	rs8126336	G	A	0.000395373	0.741843	0.165178	7.08293e-06	20.1706	G	A	0.000371758	-0.787753	0.737984	0.285773
5	145960274	rs10477306	A	T	0.0924838	-0.0639582	0.0142446	7.12197e-06	20.1601	A	T	0.0934037	-0.0247066	0.0373844	0.50869
10	67578486	rs150333923	T	G	0.00738195	0.201676	0.0449332	7.17798e-06	20.1453	T	G	0.00746009	0.182343	0.11894	0.12526
1	40223140	rs1053846	G	T	0.262267	0.0382754	0.00852809	7.18407e-06	20.1435	G	T	0.2604	-0.0073683	0.0230546	0.749269
6	18655370	rs527882134	C	T	0.00446633	0.240135	0.0536257	7.53524e-06	20.0523	C	T	0.00479174	-0.150335	0.15536	0.333217
20	23892556	rs146737701	TA	T	0.00945672	0.168513	0.0376379	7.56215e-06	20.0455	TA	T	0.00906919	-0.117462	0.112048	0.294492
1	35193736	rs111832739	A	G	0.0384287	-0.0906437	0.0202562	7.64627e-06	20.0244	A	G	0.037409	-0.101126	0.0549122	0.065536
1	211227904	rs376507217	C	T	0.0012143	0.458794	0.102651	7.84235e-06	19.976	C	T	0.00126918	-0.239498	0.324405	0.460351
18	56667217	rs145651552	A	G	0.014159	0.144566	0.0323526	7.87841e-06	19.9671	A	G	0.0135039	0.0120097	0.0909558	0.894953
8	108246347	rs186825451	C	T	0.00589271	0.21578	0.0482901	7.87986e-06	19.9667	C	T	0.00585058	-0.200796	0.145847	0.168586
3	34863407	rs183805360	A	C	0.00318097	0.28672	0.0642445	8.08409e-06	19.9179	A	C	0.00294625	0.190105	0.182367	0.297212
7	74296369	rs587690801	C	T	0.0179664	0.158179	0.0354506	8.12108e-06	19.909	C	T	0.0179819	0.0410665	0.0965648	0.670637
2	230932051	rs80200556	A	G	0.0901455	-0.0590113	0.0132316	8.20116e-06	19.8905	A	G	0.0912291	-0.0345362	0.0348933	0.322288
10	55560421	rs142720429	T	G	0.00180603	0.371203	0.0832339	8.2052e-06	19.8894	T	G	0.00160034	0.348832	0.2353	0.138208
12	82490833	rs577985496	T	C	0.00146838	0.512404	0.114923	8.24701e-06	19.8798	T	C	0.00161377	0.189623	0.307488	0.537442
13	112548920	rs549815266	G	T	0.00447232	0.255429	0.0573322	8.37983e-06	19.8492	G	T	0.00461738	0.144914	0.151841	0.339891
7	131222808	rs10273876	G	A	0.470536	0.033239	0.00746628	8.51211e-06	19.8193	G	A	0.472137	-0.0148586	0.0198958	0.45517
13	111792557	rs9559997	T	C	0.190754	-0.0425764	0.00956446	8.52651e-06	19.816	T	C	0.190421	0.00296344	0.0253491	0.906935
6	131684051	rs7759077	A	G	0.435797	0.0337406	0.00758032	8.54387e-06	19.8121	A	G	0.434331	-0.0408271	0.0202642	0.0439323
8	54775269	rs554441434	C	G	0.00239966	0.358419	0.0805819	8.67217e-06	19.7837	C	G	0.00232936	-0.135717	0.251611	0.589618
1	10702266	rs117131266	A	G	0.0261055	-0.107334	0.0241319	8.67527e-06	19.783	A	G	0.0256009	0.0156049	0.0625405	0.802961
3	154780675	rs562141616	C	A	0.0018791	0.387143	0.0870431	8.67868e-06	19.7822	C	A	0.00175576	0.359291	0.237777	0.130777
12	109886361	rs12821585	C	T	0.103602	0.0537257	0.0120928	8.87954e-06	19.7383	C	T	0.104116	-0.00181059	0.0327054	0.955851
10	77343442	rs567984429	G	A	0.0010983	0.491758	0.110704	8.90885e-06	19.7322	G	A	0.00115002	-0.332733	0.364143	0.360851
18	41803767	rs188443369	G	C	0.00373427	0.275414	0.0620057	8.92287e-06	19.7292	G	C	0.00381183	0.078375	0.172017	0.648661
11	68894956	rs149309666	A	G	0.00165801	0.384561	0.0868485	9.51304e-06	19.6068	A	G	0.0017192	0.216887	0.233484	0.352933
1	118147675	rs2576570	A	C	0.426185	-0.0336234	0.00759394	9.52577e-06	19.6042	A	C	0.429303	0.0147514	0.0202749	0.466877
12	71950441	rs61737419	T	C	0.00130163	0.438713	0.099296	9.95103e-06	19.5208	T	C	0.00118046	-0.062012	0.320261	0.846466
9	122061369	rs557641935	G	A	0.00218734	-0.435024	0.0985361	1.0107e-05	19.4911	G	A	0.00203513	-0.115218	0.247406	0.641426
16	7866319	rs562138679	A	G	0.00113378	0.474945	0.107592	1.01326e-05	19.4862	A	G	0.0012572	-0.0460932	0.311827	0.882488
9	107232092	rs148771771	C	A	0.00504159	0.224208	0.050797	1.01575e-05	19.4817	C	A	0.00496339	-0.0716979	0.149616	0.631786
20	48147328	rs190694976	T	C	0.000905606	0.555154	0.125781	1.01637e-05	19.4804	T	C	0.000848044	0.448727	0.349693	0.199421
18	49087500	rs111678560	A	G	0.000217695	1.28977	0.292304	1.02214e-05	19.4695	A	G	0.0002291	0.505257	0.735107	0.491878
17	31606506	rs185535445	A	G	0.00621663	-0.226871	0.0514643	1.04178e-05	19.4333	A	G	0.00591607	-0.00159657	0.131594	0.99032
2	65379814	rs534233009	C	G	0.00392701	0.261769	0.0594103	1.05235e-05	19.4139	C	G	0.00383099	-0.150473	0.180575	0.404674
6	111107059	rs541896791	C	T	0.00108584	0.502339	0.114109	1.0713e-05	19.38	C	T	0.00107307	0.133422	0.337803	0.692865
12	40100394	rs143791822	C	G	0.00866204	-0.206105	0.0468272	1.07557e-05	19.3723	C	G	0.00890685	-0.163581	0.122099	0.180328
3	33119649	rs115083322	C	T	0.0232439	0.109161	0.0248518	1.12069e-05	19.2939	C	T	0.0227305	0.101858	0.0668221	0.127428
9	98977432	rs10989731	C	T	0.177848	0.0425728	0.00970096	1.14126e-05	19.2591	C	T	0.178501	-0.00252042	0.0260542	0.922935
11	1017384	rs34095361	C	G	0.00130508	0.50866	0.115921	1.14402e-05	19.2544	C	G	0.00122694	-0.0853541	0.376755	0.820773
7	76047257	rs11983133	T	C	0.0154691	-0.164819	0.037579	1.15493e-05	19.2364	T	C	0.0156251	-0.107827	0.098908	0.275638
15	66928403	rs893913	G	T	0.236704	-0.0398125	0.00908431	1.17298e-05	19.2068	G	T	0.235701	-0.0132098	0.0241063	0.583705
9	109161371	rs6477512	T	A	0.0292245	0.0951442	0.0217301	1.19524e-05	19.1708	T	A	0.0289546	-0.0191654	0.0599428	0.749175
6	24809064	rs147520889	C	T	0.0383563	0.0860439	0.0196521	1.19581e-05	19.17	C	T	0.0394291	0.0378296	0.0524011	0.470342
3	66931060	rs533753060	C	T	0.00294068	0.30477	0.0696242	1.20125e-05	19.1613	C	T	0.00300055	-0.589246	0.241149	0.014546
10	103631134	rs563725142	TA	T	0.00200328	0.426854	0.0975147	1.20142e-05	19.161	TA	T	0.00181943	-0.393461	0.326339	0.22794
8	6179545	rs79321749	C	T	0.000210923	0.997665	0.228086	1.21948e-05	19.1325	C	T	0.000229064	0.637902	0.588563	0.27844
4	119081624	4:119081624_GA_G	G	GA	0.185462	-0.0436757	0.00998581	1.22116e-05	19.1299	G	GA	0.186579	0.0351408	0.0262353	0.180426
2	223772027	rs77083997	G	A	0.0226335	-0.114499	0.0261922	1.23402e-05	19.1099	G	A	0.0224175	-0.0348106	0.0686396	0.612049
11	116894309	11:116894309_CAAACAAACAAACAAACAAA_C	C	CAAACAAACAAACAAACAAA	0.220327	0.0407711	0.00932698	1.23506e-05	19.1083	C	CAAACAAACAAACAAACAAA	0.216553	-0.0160331	0.0252676	0.525733
12	350204	rs542247398	T	G	0.00200257	0.342453	0.0783615	1.24154e-05	19.0984	T	G	0.0019656	0.0366018	0.229529	0.873303
5	22858548	rs72748763	C	T	0.00949728	0.166799	0.0381774	1.24793e-05	19.0886	C	T	0.0103228	0.00721278	0.101853	0.943545
7	38127893	7:38127893_TTTGA_T	T	TTTGA	0.00969174	0.166205	0.0380826	1.27507e-05	19.0474	T	TTTGA	0.00942852	0.0395993	0.106133	0.709067
8	63064646	rs11986391	A	G	0.000202814	1.07339	0.24602	1.28282e-05	19.0359	A	G	0.000206218	-2.44075	1.99208	0.220488
15	90366475	rs773966103	AAG	A	0.0668613	0.0739352	0.0169508	1.29026e-05	19.0249	AAG	A	0.0676443	0.0286353	0.0455172	0.529277
10	78984794	rs11002092	C	G	0.12391	-0.0503163	0.0115362	1.29119e-05	19.0236	C	G	0.126015	0.0254767	0.030088	0.39714
17	12482922	17:12482922_CTAAT_C	C	CTAAT	0.00543072	0.25141	0.0576607	1.29962e-05	19.011	C	CTAAT	0.00567867	-0.107197	0.16218	0.508627
2	32741660	rs370418768	C	CA	0.323178	0.034955	0.00802256	1.31802e-05	18.9842	C	CA	0.322608	0.0154669	0.0214204	0.470253
6	75913614	rs75147447	T	G	0.000106315	1.31572	0.302168	1.33512e-05	18.9596	T	G	0.000101546	0.713322	0.844161	0.398107
17	41371039	rs144174996	A	G	0.00386825	0.262159	0.0602377	1.34854e-05	18.9406	A	G	0.003912	-0.048803	0.173279	0.778216
1	48890666	rs4926727	C	A	0.220847	-0.0394754	0.00907331	1.35697e-05	18.9287	C	A	0.222354	-0.0119327	0.0240129	0.61924
5	72293704	rs189376604	A	G	0.00130961	0.422152	0.0970612	1.36548e-05	18.9167	A	G	0.00129201	0.520356	0.25359	0.0401739
5	119195018	rs12186842	A	G	0.122442	-0.0502715	0.0115644	1.37957e-05	18.8972	A	G	0.120725	0.0188945	0.0304157	0.534462
6	101198157	rs74999926	A	G	0.0189561	-0.123825	0.0285568	1.45037e-05	18.8017	A	G	0.0183853	-0.172187	0.0792269	0.0297549
3	33779497	rs115137841	G	C	0.0073852	0.196256	0.0453072	1.47984e-05	18.7634	G	C	0.0072409	0.302363	0.118383	0.0106459
9	818214	rs375930237	C	CAA	0.263388	-0.0372409	0.00860101	1.49225e-05	18.7474	C	CAA	0.262266	0.0391281	0.0226553	0.0841487
3	68458384	rs71312503	A	G	0.0165701	-0.131607	0.0303963	1.49309e-05	18.7463	A	G	0.0156705	-0.0478994	0.0814077	0.556271
2	241630513	rs1968423	A	G	0.435155	0.0337506	0.00779969	1.51032e-05	18.7244	A	G	0.436961	0.0124313	0.020747	0.549048
4	138105347	rs115754928	A	G	0.000319276	0.81505	0.188471	1.52859e-05	18.7016	A	G	0.000281134	0.190315	0.604184	0.752766
10	101667847	rs114927649	A	G	0.00304015	-0.324493	0.0750625	1.5394e-05	18.6881	A	G	0.00307799	0.151485	0.170574	0.374492
1	234003464	1:234003464_TTTTGTTTTGTTTTTTG_T	T	TTTTGTTTTGTTTTTTG	0.0587424	0.0693626	0.016047	1.54302e-05	18.6837	T	TTTTGTTTTGTTTTTTG	0.0607536	-0.0444496	0.0435458	0.307371
7	81825002	rs770426139	A	AC	0.00076852	0.541124	0.125191	1.54358e-05	18.683	A	AC	0.000807013	0.113772	0.359582	0.751699
7	2132290	rs79982154	C	T	0.00603557	-0.23718	0.0548827	1.54911e-05	18.6761	C	T	0.00640938	0.0650015	0.130256	0.61776
1	41450389	rs78630393	T	C	0.0120788	0.142199	0.0329122	1.55635e-05	18.6672	T	C	0.0120845	0.0542712	0.0893587	0.543625
6	55904301	rs769719669	G	T	0.00109207	0.463038	0.107187	1.56099e-05	18.6616	G	T	0.00117637	0.000239377	0.303703	0.999371
12	129482486	rs2398444	A	G	0.271594	-0.0367809	0.00851462	1.56216e-05	18.6601	A	G	0.273358	-0.0138695	0.0226585	0.540465
3	53857691	rs554569560	G	C	0.00145531	0.416981	0.0965516	1.56921e-05	18.6515	G	C	0.00122607	-0.132213	0.337863	0.695558
4	137529847	rs17048801	A	T	0.379637	0.0335523	0.00777139	1.57869e-05	18.6401	A	T	0.376352	-0.00998883	0.020899	0.63268
9	80050231	rs12551934	C	T	0.49468	0.0322848	0.00748363	1.60284e-05	18.6111	T	C	0.506561	-0.0244251	0.0200173	0.22239
14	35855407	rs113528366	G	C	0.157449	-0.0448597	0.0104026	1.61522e-05	18.5964	G	C	0.1557	0.00969843	0.0276128	0.725416
11	10191436	rs111377412	C	G	0.0157309	0.125692	0.0291636	1.63341e-05	18.5752	C	G	0.0149375	0.0853111	0.0805852	0.289761
1	39882001	rs653064	G	C	0.0294817	-0.0976648	0.022661	1.63392e-05	18.5745	G	C	0.0296157	-0.0450295	0.0593506	0.44803
11	97322919	rs143086052	T	C	0.00400814	0.251074	0.0582743	1.64374e-05	18.5631	T	C	0.00395689	0.0296052	0.164628	0.857285
14	77459517	rs145623513	T	C	0.0636349	0.0709736	0.0164866	1.67045e-05	18.5324	T	C	0.0635784	0.0118624	0.044516	0.789873
3	161376578	rs115315820	T	C	0.000392729	0.706517	0.164147	1.67603e-05	18.5259	T	C	0.000364575	-0.45059	0.625914	0.471592
1	50405105	rs139484885	T	C	0.0040366	-0.291313	0.0676898	1.68006e-05	18.5214	T	C	0.00434151	-0.0467358	0.161796	0.772691
4	10268469	rs141018971	A	G	0.0131015	0.137028	0.0318419	1.68223e-05	18.5191	A	G	0.0131669	0.0217765	0.087764	0.804037
6	32092625	rs144354976	G	T	0.0163367	0.142841	0.0331953	1.68449e-05	18.5162	G	T	0.0165896	-0.030147	0.0915875	0.742034
19	53219658	rs184548404	G	A	0.00142314	0.485532	0.112837	1.68531e-05	18.5154	G	A	0.00143043	0.282752	0.308527	0.359428
5	166310565	rs115789809	T	A	0.0134778	0.142539	0.0331422	1.70159e-05	18.4971	T	A	0.0137341	0.0681037	0.0887215	0.442717
10	133161685	rs7916874	G	C	0.420258	-0.0326205	0.00758592	1.70691e-05	18.4912	G	C	0.419719	0.0138985	0.0202601	0.492711
19	55177691	rs148205514	T	C	0.00151778	0.418497	0.0973422	1.71386e-05	18.4834	T	C	0.00148453	0.182855	0.277354	0.509713
16	79479106	16:79479106_ATT_A	ATT	A	0.312002	0.0360745	0.00839205	1.71838e-05	18.4784	ATT	A	0.311549	0.0132494	0.0225293	0.556468
2	175801063	rs762495890	G	A	0.000927031	-0.885335	0.205979	1.72206e-05	18.4744	G	A	0.000938186	-0.195284	0.451547	0.665395
6	39059179	rs59965024	G	GA	0.403604	0.0329775	0.00767403	1.72902e-05	18.4667	G	GA	0.403222	0.00710177	0.0205613	0.729798
12	38336102	rs73112310	A	G	0.079073	-0.0629053	0.0146392	1.73097e-05	18.4646	A	G	0.0791918	0.00145955	0.0382884	0.969592
8	12584092	rs72603953	C	T	0.278831	-0.0362203	0.00843008	1.73472e-05	18.4604	C	T	0.281134	-0.0290809	0.0224592	0.195377
14	47460256	rs76645062	G	A	5.93967e-05	2.23689	0.520804	1.74641e-05	18.4476	G	A	6.23314e-05	-11.1226	16.4438	0.498788
5	26327827	rs548580834	A	G	0.00308804	-0.417965	0.0973137	1.74676e-05	18.4473	A	G	0.00336844	-0.364506	0.243157	0.133859
4	117646387	rs75230452	A	G	0.0369008	0.0836717	0.0194833	1.75058e-05	18.443	A	G	0.0362914	-0.0173746	0.0539165	0.747263
19	45748362	rs73036519	C	G	0.301328	0.0349258	0.00813564	1.76321e-05	18.4293	C	G	0.30098	-0.0123809	0.0218839	0.571562
11	60349149	11:60349149_AG_A	A	AG	0.000174583	1.33693	0.311506	1.77197e-05	18.4198	A	AG	0.000216316	0.227633	0.90343	0.801068
5	22445941	rs190838985	A	G	0.00114128	-0.763628	0.178171	1.81986e-05	18.3692	A	G	0.00125873	-0.400969	0.403549	0.320415
21	26367701	rs538124928	G	C	0.00105971	0.460333	0.107482	1.84486e-05	18.3431	G	C	0.00109085	0.453006	0.276543	0.1014
12	16993914	rs7971214	T	C	0.407531	0.032492	0.00758702	1.8474e-05	18.3405	T	C	0.407058	-0.00961231	0.0202692	0.635334
3	163459754	rs545408701	A	C	0.00232355	-0.492078	0.114927	1.855e-05	18.3326	A	C	0.00227866	-0.80401	0.336802	0.0169777
7	105678371	rs542749391	A	C	0.00142673	0.427057	0.0997422	1.85548e-05	18.3322	A	C	0.00127822	-0.0903976	0.329459	0.783791
12	117206604	rs554841961	T	C	0.00261467	-0.360464	0.0842019	1.861e-05	18.3265	T	C	0.00253091	0.0242793	0.2009	0.903808
1	181853094	rs144477165	C	A	0.00718483	0.193531	0.0452201	1.87102e-05	18.3163	C	A	0.0076854	-0.11984	0.126797	0.34459
1	85679096	rs373761604	T	C	0.00146093	0.410415	0.095924	1.88124e-05	18.3059	T	C	0.00142727	-0.221962	0.308729	0.472169
12	38822775	rs11183749	A	T	0.075549	-0.0614346	0.0143679	1.90424e-05	18.2827	A	T	0.0757174	0.000456648	0.0375899	0.990307
20	55307506	rs6127829	C	A	0.0634635	-0.0666957	0.0156012	1.91103e-05	18.2759	C	A	0.063894	0.0329727	0.040308	0.413347
5	178237464	rs200144515	CT	C	0.0183798	0.125353	0.0293335	1.92552e-05	18.2617	CT	C	0.0178258	-0.0374287	0.0829522	0.65184
9	78014740	rs7849527	A	G	0.470353	0.0324749	0.00760084	1.93257e-05	18.2546	A	G	0.472382	0.0216879	0.0202108	0.283234
6	83598813	rs13207149	G	C	0.142734	-0.0469755	0.0110008	1.95305e-05	18.2345	G	C	0.143969	-0.0601174	0.0293559	0.0405717
1	226794525	rs1461920	G	A	0.34422	0.0335664	0.00786181	1.95866e-05	18.2291	G	A	0.345881	0.00992211	0.0210791	0.637849
21	45116359	21:45116359_TA_T	T	TA	0.000333861	0.888562	0.208146	1.96407e-05	18.2238	T	TA	0.000309159	-0.267664	0.747274	0.720203
13	100575844	rs9582357	T	C	0.128762	-0.0484989	0.0113648	1.97693e-05	18.2113	T	C	0.12834	0.00734501	0.0300157	0.806685
6	97089661	rs574173469	G	T	0.00333473	-0.336661	0.078912	1.98758e-05	18.2012	G	T	0.00329303	0.11173	0.18658	0.549284
8	17534482	rs140471746	A	G	0.0149441	0.144891	0.0339649	1.99099e-05	18.1979	A	G	0.0148547	-0.03439	0.0951016	0.717641
2	102727523	rs112657383	G	A	0.00365189	0.259648	0.0609251	2.02825e-05	18.1626	G	A	0.00368708	0.0907109	0.169925	0.59346
14	37170175	rs186640300	A	G	0.00202895	0.381708	0.0895835	2.03589e-05	18.1554	A	G	0.00212342	0.144734	0.245104	0.554856
5	15741533	rs80091363	T	G	8.90057e-05	1.534	0.360082	2.0429e-05	18.1488	T	G	9.96514e-05	-0.00990712	1.15742	0.99317
7	13958169	rs537199076	GCAGC	G	0.0275321	-0.103293	0.0242685	2.07885e-05	18.1157	GCAGC	G	0.0271786	-0.0931444	0.0651254	0.152651
4	94605409	rs11734948	C	G	0.171395	-0.0430083	0.010106	2.0839e-05	18.1111	C	G	0.171495	0.0300505	0.026652	0.259526
10	62639976	rs866918846	T	A	0.00519579	-0.314769	0.0739657	2.08483e-05	18.1102	T	A	0.00539593	-0.153861	0.18512	0.405896
7	56598825	rs140083855	C	T	0.00113707	0.569382	0.13381	2.08894e-05	18.1063	C	T	0.00110107	0.227991	0.373424	0.541504
9	119782309	rs553493029	A	G	0.00179627	-0.472958	0.111173	2.0976e-05	18.0987	A	G	0.00182305	0.135679	0.241633	0.57445
5	168161365	rs184965582	G	C	0.00289363	0.280051	0.0658446	2.10724e-05	18.0898	G	C	0.00260559	0.189809	0.188028	0.312747
1	159013963	rs187868055	G	C	0.0014776	0.479046	0.112639	2.10993e-05	18.0874	G	C	0.00160582	-0.63114	0.38472	0.100897
5	85256670	rs554324469	GTT	G	0.0533742	0.0699544	0.0164525	2.11973e-05	18.0787	GTT	G	0.0543422	-0.00253995	0.0443767	0.954357
14	100893516	rs74078475	T	C	0.000606394	0.590928	0.138981	2.11997e-05	18.0783	T	C	0.000551594	-18.8885	19.434	0.331085
5	13665669	rs73046166	T	G	0.000134014	1.46447	0.344555	2.13461e-05	18.0652	T	G	0.000171471	0.130527	0.857554	0.879023
11	104337890	rs550045471	C	A	0.00126951	0.436489	0.102793	2.17324e-05	18.031	C	A	0.00107216	0.0646963	0.331094	0.845078
16	62234021	rs564637923	A	G	0.00308379	0.30087	0.0708825	2.18958e-05	18.0169	A	G	0.00326769	0.0315652	0.194843	0.871304
3	134193758	rs574717078	A	G	0.00137932	0.48496	0.114298	2.20617e-05	18.0026	A	G	0.00145831	-0.356225	0.37011	0.335807
13	103829153	13:103829153_CT_C	C	CT	0.420962	0.0350586	0.00826829	2.23389e-05	17.9787	C	CT	0.423466	-0.000988275	0.0222025	0.964496
18	42448669	rs560335727	AAGGAAGGG	A	0.148707	0.0454087	0.0107099	2.23644e-05	17.9766	AAGGAAGGG	A	0.148075	0.0225256	0.0287553	0.433419
12	39742711	rs573492015	TA	T	0.00234327	-0.442643	0.104402	2.23728e-05	17.9759	TA	T	0.00244855	0.0254491	0.236734	0.914392
17	73444534	rs58273876	T	C	0.000527351	0.602821	0.142185	2.23835e-05	17.975	T	C	0.000366572	-0.0593147	0.548532	0.91389
12	80943505	12:80943505_CTGAAACAGGTAACTAACG_C	C	CTGAAACAGGTAACTAACG	0.0618461	-0.0681194	0.016072	2.2512e-05	17.9639	C	CTGAAACAGGTAACTAACG	0.0606897	-0.00867294	0.042511	0.838341
14	58485420	rs72714769	G	A	0.0491677	0.0721363	0.0170221	2.25723e-05	17.959	G	A	0.0477531	0.0432911	0.0465255	0.352122
10	27253643	rs141817739	C	A	0.013471	-0.144557	0.0341198	2.26764e-05	17.95	C	A	0.0138379	0.00011689	0.0860673	0.998916
4	29917643	rs55724420	G	T	0.00217981	-0.402191	0.09497	2.28626e-05	17.9346	G	T	0.00203589	0.00441144	0.232771	0.98488
17	38175268	rs190579831	A	G	0.00203829	0.401247	0.094789	2.30541e-05	17.9188	A	G	0.00166637	-0.377121	0.35679	0.290519
7	55464087	7:55464087_AG_A	A	AG	0.00299311	-0.408891	0.0966291	2.3208e-05	17.906	A	AG	0.00280808	-0.281169	0.264549	0.287862
7	136633619	rs74638335	C	A	0.000566646	0.588039	0.13897	2.32228e-05	17.9048	C	A	0.000408396	-0.115278	0.538607	0.830524
12	42208028	rs189141571	A	G	0.00171155	0.450001	0.106349	2.32295e-05	17.9044	A	G	0.0016153	-0.414694	0.365343	0.256342
17	80545843	rs565457223	A	C	0.00145114	0.404645	0.0956322	2.32377e-05	17.9036	A	C	0.00122664	-0.0409749	0.316692	0.897054
20	61606653	rs67734849	C	G	0.302796	-0.0345567	0.00816776	2.32791e-05	17.9002	C	G	0.302832	-0.0193576	0.0217602	0.373688
2	177505562	rs562594572	A	G	0.00193927	0.369356	0.0873385	2.3471e-05	17.8846	A	G	0.00178302	-0.125814	0.280445	0.653704
11	36141108	rs117080302	C	G	0.0027453	0.299245	0.0707713	2.35416e-05	17.8788	C	G	0.00226385	0.274363	0.209447	0.190217
12	40320208	rs11174315	T	A	0.121961	0.0479208	0.011334	2.35728e-05	17.8765	T	A	0.121481	0.0151892	0.0304575	0.61799
17	66755878	17:66755878_AG_A	A	AG	0.00514325	0.264178	0.0624908	2.36341e-05	17.8715	A	AG	0.00509083	0.475776	0.161039	0.00313254
13	111104752	rs35131825	A	G	0.392343	-0.03249	0.00769017	2.39076e-05	17.8496	A	G	0.39366	-0.0271182	0.0205899	0.187817
6	107845402	rs76591027	T	C	4.58565e-05	2.46878	0.584769	2.42354e-05	17.8236	T	C	6.20807e-05	-20.625	36.8957	0.576157
12	38791368	rs35177500	A	G	0.385179	-0.0354813	0.00840444	2.42439e-05	17.823	A	G	0.384488	-0.000707786	0.0224287	0.974825
5	9707663	rs194067	T	C	0.428151	0.0318602	0.00754894	2.43773e-05	17.8125	T	C	0.427262	0.0275771	0.0201506	0.17114
12	87335728	rs181544186	A	C	0.00127376	0.416505	0.0986991	2.4436e-05	17.808	A	C	0.0012737	0.302435	0.271158	0.264702
22	19768354	rs148127824	A	G	0.000415595	0.78624	0.186342	2.45013e-05	17.8028	A	G	0.000454201	0.357805	0.490771	0.465962
12	95200881	rs560177959	C	T	0.00171093	0.383916	0.091029	2.47017e-05	17.7874	C	T	0.00186736	0.218926	0.242183	0.366011
10	26857659	rs567954550	G	A	0.00135417	0.425013	0.100774	2.47027e-05	17.7872	G	A	0.00151413	0.125591	0.271407	0.643549
1	160943182	rs7548032	A	G	0.0205623	-0.116702	0.0276795	2.48452e-05	17.7762	A	G	0.0199102	-0.0395378	0.0735613	0.590936
7	119376564	rs550612410	T	C	0.001487	0.391772	0.0929251	2.48676e-05	17.7746	T	C	0.00126949	-0.543323	0.362083	0.133472
8	19356650	rs562643933	G	A	0.00333566	-0.304873	0.072315	2.48772e-05	17.7738	G	A	0.00322141	-0.161731	0.190044	0.39476
6	85735894	rs117747017	T	C	0.0224899	0.10553	0.0250344	2.49359e-05	17.7696	T	C	0.0219803	-0.0784828	0.071072	0.269475
19	1162223	rs75745757	C	T	0.37738	0.0399922	0.00948763	2.49568e-05	17.7679	C	T	0.378769	0.012377	0.0253845	0.625847
11	97659898	rs367736880	A	G	0.0023499	0.306563	0.072755	2.51287e-05	17.7547	A	G	0.00243253	-0.0766357	0.214777	0.72123
7	70070506	rs38303	C	T	0.174179	-0.0432744	0.0102706	2.51545e-05	17.7529	C	T	0.176182	0.0251688	0.0269974	0.351198
5	121623690	rs11745247	G	T	0.00165065	0.431284	0.102389	2.52864e-05	17.7427	G	T	0.00177902	-0.639126	0.352711	0.0699805
12	91612204	rs140918206	TATG	T	0.348935	0.0333679	0.00792182	2.52952e-05	17.7422	TATG	T	0.346245	-0.00965198	0.0212649	0.649906
7	75384471	7:75384471_CTTT_C	CTTT	C	0.185925	-0.0449969	0.0106827	2.52982e-05	17.742	CTTT	C	0.187399	0.0128215	0.0282606	0.650052
5	92611208	rs56821385	C	T	0.0296896	0.0903975	0.0214646	2.53713e-05	17.7365	C	T	0.0302313	-0.0209779	0.0587059	0.720839
11	71512101	rs568227968	A	G	0.00101215	0.609899	0.144835	2.54253e-05	17.7325	A	G	0.000996899	-0.0972736	0.46259	0.833449
4	94237095	rs4235046	T	A	0.436699	-0.0321673	0.00763938	2.54556e-05	17.7302	T	A	0.436478	0.0089329	0.0203351	0.660454
9	137905019	rs568674658	T	G	0.00303165	0.271469	0.0644758	2.54913e-05	17.7275	T	G	0.00275865	0.136957	0.185114	0.459391
2	53795287	rs76960125	C	A	0.000232593	1.0245	0.243391	2.56207e-05	17.718	C	A	0.000289761	-3.74075	2.934	0.202321
17	52856285	rs183856110	C	T	0.0021229	-0.4161	0.0988547	2.56271e-05	17.7174	C	T	0.00190935	0.044132	0.239908	0.85405
3	79782876	rs144143026	C	T	0.00629497	0.192274	0.0456822	2.56573e-05	17.7152	C	T	0.00624173	0.300601	0.11884	0.0114238
13	67073040	rs17504580	A	C	0.0314634	0.089262	0.021208	2.56635e-05	17.7147	A	C	0.0321891	-0.0907588	0.0588833	0.123236
9	9300427	rs141265297	C	T	0.00856616	-0.195969	0.046568	2.57375e-05	17.7092	C	T	0.00854063	-0.197257	0.125536	0.116109
4	186346252	rs191244772	C	A	0.0113912	0.159577	0.0379236	2.57809e-05	17.706	C	A	0.0115118	-0.064173	0.107	0.548674
9	88215919	rs142625671	A	G	0.000348051	0.845903	0.201061	2.58567e-05	17.7005	A	G	0.00039202	-0.468133	0.683222	0.493228
14	39113667	rs111443944	C	G	0.000370882	0.741934	0.176377	2.59323e-05	17.6948	C	G	0.000398313	-0.145939	0.563248	0.795557
6	30696241	6:30696241_CT_C	C	CT	0.0981879	0.0530191	0.0126062	2.6017e-05	17.6887	C	CT	0.097042	0.00228139	0.0341951	0.946807
20	40498651	20:40498651_ATTGT_A	A	ATTGT	0.00770566	0.182855	0.0434775	2.60242e-05	17.6882	A	ATTGT	0.00721222	0.0249287	0.124939	0.841851
2	28403271	rs556396212	A	G	0.00115262	0.445869	0.106015	2.60274e-05	17.688	A	G	0.00133634	-0.304816	0.321128	0.342517
4	24066441	4:24066441_TACA_T	T	TACA	0.00271816	0.351929	0.0837229	2.62825e-05	17.6694	T	TACA	0.00268997	0.144924	0.235388	0.538103
15	61053822	rs141257122	T	C	0.003296	0.271702	0.064646	2.63485e-05	17.6645	T	C	0.00327769	-0.142749	0.195413	0.465085
13	71975716	rs17088191	T	A	0.0473275	0.0744192	0.0177102	2.64499e-05	17.6572	T	A	0.0485887	0.0566556	0.0470454	0.228483
3	174475712	rs553816613	C	G	0.00424028	0.309174	0.0736178	2.67247e-05	17.6376	C	G	0.0037782	0.0147121	0.226913	0.948304
1	15636156	rs35053289	AT	A	0.066554	0.0621427	0.0147988	2.67888e-05	17.633	AT	A	0.0669439	-0.0377944	0.040613	0.352061
15	57879723	rs1690325	T	C	0.431792	0.0315927	0.0075265	2.69849e-05	17.6192	T	C	0.430523	-0.00804538	0.0201367	0.689497
4	139252984	rs182654693	G	C	0.00118279	0.454447	0.10827	2.70082e-05	17.6177	G	C	0.0012289	0.0602858	0.307054	0.844347
15	88396123	rs59309782	C	T	0.000380419	0.954161	0.227327	2.70106e-05	17.6174	C	T	0.000396844	-0.732928	0.859322	0.393707
20	12686597	rs183014231	A	G	0.0046891	-0.257425	0.0613322	2.70216e-05	17.6167	A	G	0.00476313	-0.0901372	0.155055	0.561022
6	86189717	rs548858146	G	T	0.0014874	0.404694	0.0964316	2.70834e-05	17.6122	G	T	0.00145333	0.337132	0.257201	0.189935
1	201526081	rs500218	T	C	0.03157	0.0982678	0.0234189	2.71564e-05	17.6072	T	C	0.032235	-0.0599258	0.0643717	0.351888
12	34461111	rs11053209	A	G	0.0826936	-0.0595412	0.0141968	2.741e-05	17.5895	A	G	0.0827519	0.0146014	0.0371589	0.694361
17	38986546	rs189952831	T	A	0.0182657	-0.121685	0.0290308	2.77011e-05	17.5694	T	A	0.0184256	-0.0243535	0.0749231	0.745146
8	23111894	rs146627671	C	T	0.00399579	0.238999	0.0570188	2.77028e-05	17.5694	C	T	0.00368312	0.0705179	0.165817	0.670636
10	24267590	rs1832309	A	C	0.231751	-0.0374007	0.00892522	2.78404e-05	17.5599	A	C	0.228356	-0.036025	0.023988	0.133151
3	162431565	rs11919571	T	C	0.000497767	0.639228	0.152602	2.80377e-05	17.5465	T	C	0.000454469	-0.115143	0.516752	0.823676
3	176264883	rs60858079	A	G	0.000140396	1.64043	0.39171	2.81593e-05	17.5382	A	G	0.000142915	-0.324411	1.41008	0.81804
4	141293693	rs150324410	AT	A	0.000169433	1.52719	0.36472	2.82278e-05	17.5334	AT	A	0.000116402	-3.98496	4.00371	0.319581
11	86958791	rs555311880	A	G	0.00650491	0.196897	0.0470282	2.82932e-05	17.5292	A	G	0.00619489	0.17538	0.12789	0.170269
18	6098072	rs139975124	T	C	0.00515012	0.233333	0.0557444	2.84215e-05	17.5206	T	C	0.00488842	0.0237541	0.159119	0.881328
18	77346380	rs117869973	G	A	0.0302335	-0.093671	0.0223812	2.84847e-05	17.5163	G	A	0.0298833	0.0448868	0.057437	0.434511
18	73715142	rs191878418	T	C	0.00661812	0.196003	0.0468598	2.88009e-05	17.4954	T	C	0.00669588	-0.053187	0.132159	0.687356
10	51560555	rs73318198	A	C	0.000468821	0.779549	0.186441	2.89955e-05	17.4825	A	C	0.000379618	-0.68734	0.810062	0.396158
7	83174538	rs181451863	A	G	0.000338552	0.72539	0.173498	2.90279e-05	17.4805	A	G	0.000248389	-0.694031	0.835276	0.40603
2	67416745	rs145923673	TTCCTGGA	T	0.45791	-0.0324586	0.00776345	2.90294e-05	17.4803	TTCCTGGA	T	0.45582	0.0253772	0.0207243	0.220757
1	158416566	rs1342943	G	A	0.0768573	-0.0599945	0.0143522	2.91303e-05	17.4737	G	A	0.0781241	-0.0158438	0.0376579	0.673953
4	148520814	rs775003950	G	GA	0.382159	0.0320246	0.00766406	2.93386e-05	17.4602	G	GA	0.385057	0.0363573	0.0202474	0.0725492
3	44974273	rs772382416	A	AAAAC	0.1443	-0.0454262	0.0108722	2.93824e-05	17.4573	A	AAAAC	0.143694	0.0379944	0.0285137	0.182697
8	135422950	rs541904967	C	T	0.00116243	0.490038	0.117291	2.94112e-05	17.4554	C	T	0.0013661	-0.204822	0.335111	0.541064
11	88502353	rs75808497	A	C	0.06308	0.0689205	0.0165043	2.96787e-05	17.4382	A	C	0.0643043	0.000254802	0.0440682	0.995387
19	21172717	rs186613482	G	C	0.00516827	0.215186	0.0515304	2.9679e-05	17.4382	G	C	0.00548887	-0.180992	0.149574	0.226261
2	142206602	rs114177452	G	A	0.00957201	0.158688	0.0380123	2.98424e-05	17.4277	G	A	0.0100955	0.143166	0.098735	0.147059
20	51240495	rs2689372	T	G	0.141248	-0.0457751	0.0109652	2.98523e-05	17.4271	T	G	0.13886	-0.0302719	0.0294993	0.304802
12	81841910	rs188371434	A	G	0.00245649	0.309448	0.0741349	2.99141e-05	17.4233	A	G	0.00224375	-0.0211441	0.226763	0.92571
9	856384	rs12351866	T	C	0.000129698	1.1512	0.275827	2.99769e-05	17.4192	T	C	0.000199105	-0.743608	0.962366	0.439708
1	242490172	rs762711570	CTT	C	0.0172154	0.140969	0.0337805	3.00487e-05	17.4147	CTT	C	0.0164716	-0.100013	0.0984215	0.309549
8	106201332	rs565521461	A	T	0.00103163	0.52914	0.126849	3.02728e-05	17.4007	A	T	0.00112761	-0.170521	0.381909	0.655239
3	103038133	rs141243255	A	G	0.00165665	0.401441	0.096238	3.02825e-05	17.4	A	G	0.00168688	0.349561	0.250088	0.162187
4	12844148	rs546762747	T	G	0.0026689	0.312523	0.074925	3.03078e-05	17.3984	T	G	0.00267728	0.0789339	0.211221	0.708625
5	37320115	rs150959322	A	T	0.0198038	0.108851	0.0261042	3.04758e-05	17.3878	A	T	0.0198766	-0.0442347	0.0730439	0.544786
15	38092909	rs34987204	C	T	0.457623	-0.0314481	0.00754179	3.04809e-05	17.3876	C	T	0.455883	-0.0377671	0.0201034	0.0602936
10	65433250	rs761641590	T	C	0.00118975	0.433265	0.103906	3.04897e-05	17.3871	T	C	0.00113996	-0.293241	0.349876	0.401959
21	36774495	rs181498378	C	T	0.00270861	0.302006	0.0724323	3.05276e-05	17.3847	C	T	0.00270479	-0.250363	0.22824	0.272673
1	158083738	rs78924133	C	T	0.0242632	0.0995162	0.0238722	3.06342e-05	17.3781	C	T	0.0250014	0.0922069	0.0627804	0.141909
7	127390649	rs12540357	C	T	0.283288	0.0343941	0.00825103	3.06666e-05	17.3761	C	T	0.283102	-0.0109017	0.0221595	0.622745
3	1543123	rs543894881	C	A	0.00106191	0.553527	0.132825	3.08184e-05	17.3667	C	A	0.00106935	0.346701	0.376845	0.357568
1	119983381	rs587651414	A	T	0.00263939	0.309196	0.0742081	3.09164e-05	17.3606	A	T	0.00264004	0.00540188	0.214478	0.979906
3	134141807	rs146805428	G	C	0.0119376	-0.161311	0.0387177	3.09519e-05	17.3584	G	C	0.0122476	0.247662	0.0907698	0.00636302
9	140158052	9:140158052_C_T	T	C	0.000362664	0.815047	0.195749	3.13084e-05	17.3367	T	C	0.000392392	0.340684	0.520409	0.512696
12	53827718	rs549316095	A	C	0.00116377	0.519838	0.124853	3.13248e-05	17.3356	A	C	0.00131108	0.0760945	0.331639	0.81852
18	35578714	rs8095525	T	C	0.388074	-0.0325169	0.00781117	3.14266e-05	17.3295	T	C	0.387886	-0.00501874	0.0209194	0.810401
10	88036841	rs61856578	A	T	0.00392152	0.24932	0.0598996	3.15066e-05	17.3247	A	T	0.00401708	0.223836	0.156047	0.151453
9	3046993	rs75952080	C	G	0.0218299	0.105403	0.0253265	3.15786e-05	17.3203	C	G	0.0208142	0.102962	0.0691451	0.136468
19	30967836	rs7252241	T	G	0.0871488	-0.0557614	0.0133989	3.15972e-05	17.3192	T	G	0.0876278	0.0206313	0.0350584	0.556208
7	6168743	rs562323372	A	C	0.00108257	-0.651659	0.156594	3.16235e-05	17.3177	A	C	0.0010881	0.108731	0.328939	0.740985
16	74321585	rs111291139	T	C	0.292469	-0.03441	0.00826968	3.16882e-05	17.3138	T	C	0.291722	0.00871374	0.0219003	0.690717
17	37078385	rs530132588	A	G	0.00110636	0.473723	0.113856	3.17232e-05	17.3116	A	G	0.00143852	0.443256	0.256201	0.083611
4	161714421	rs144304149	T	G	0.0021026	0.319026	0.0766782	3.17436e-05	17.3104	T	G	0.00205669	0.119669	0.216596	0.580607
6	30647300	rs559756099	G	T	0.0748412	0.0803338	0.0193105	3.18099e-05	17.3065	G	T	0.0753027	-0.0328559	0.0523284	0.530083
10	67236820	rs188109181	A	G	0.00205663	0.321151	0.0772194	3.19721e-05	17.2968	A	G	0.0020671	-0.425029	0.260397	0.10263
1	6803747	rs12065191	C	T	0.270255	-0.0353343	0.00849866	3.21562e-05	17.2859	C	T	0.266058	0.022293	0.0226922	0.325901
12	105056966	rs147927989	C	T	0.00366183	-0.304992	0.0733753	3.23015e-05	17.2773	C	T	0.00361603	-0.3568	0.201663	0.0768458
10	29601923	rs114400717	A	T	0.000122108	1.144	0.275262	3.23835e-05	17.2727	A	T	0.000174655	-0.0387725	0.773646	0.96003
11	65884765	rs117320380	T	C	0.0120987	-0.150044	0.036106	3.24365e-05	17.2695	T	C	0.0120774	0.0478654	0.0906847	0.597622
6	87585783	rs541856512	G	C	0.00110538	0.442864	0.106681	3.30595e-05	17.2332	G	C	0.00118327	0.201794	0.296263	0.495788
5	140686389	rs78334134	C	T	9.5715e-05	1.28664	0.309971	3.31244e-05	17.2295	C	T	0.000170142	-0.111952	0.806415	0.889587
18	24730066	18:24730066_AT_A	A	AT	0.121449	0.0499946	0.0120461	3.32086e-05	17.2248	A	AT	0.12366	0.0683936	0.0317033	0.0309824
6	88216360	rs181960789	A	C	0.00131922	0.403427	0.0972053	3.32095e-05	17.2246	A	C	0.00130497	-0.16987	0.304093	0.576426
13	99273801	rs192663797	T	C	0.00574047	0.216489	0.052166	3.32466e-05	17.2225	T	C	0.00532849	-0.272829	0.167467	0.103281
14	56945603	rs535129164	T	C	0.00135014	0.420377	0.101301	3.32758e-05	17.2207	T	C	0.00130108	0.326452	0.282572	0.247973
12	115885456	rs117410288	A	G	0.000746004	0.50713	0.122215	3.33203e-05	17.2183	A	G	0.00067285	0.12217	0.375385	0.744839
2	222560069	rs538408555	T	C	0.00185341	-0.464615	0.112008	3.35308e-05	17.2063	T	C	0.001505	0.0750713	0.288032	0.794374
20	55328821	20:55328821_TAA_T	T	TAA	0.240311	-0.0369308	0.00890334	3.35436e-05	17.2057	T	TAA	0.238131	0.0477613	0.0234633	0.0417934
7	81286868	rs557664420	C	T	0.00176582	0.415826	0.100251	3.35634e-05	17.2047	C	T	0.00170707	0.55438	0.263614	0.035466
21	45879380	21:45879380_AC_A	A	AC	0.00693879	-0.224252	0.0540866	3.38098e-05	17.1907	A	AC	0.00697793	-0.152239	0.141788	0.282953
2	67486362	rs75215940	T	C	0.0737719	-0.0604158	0.0145752	3.39631e-05	17.1819	T	C	0.0749056	0.0232225	0.0378522	0.539543
1	158087841	rs12071018	T	C	0.32258	0.0330584	0.00797526	3.39637e-05	17.182	T	C	0.322174	-0.015429	0.0213548	0.469983
1	218743411	1:218743411_ATC_A	A	ATC	0.00167495	0.393178	0.0949277	3.44489e-05	17.1551	A	ATC	0.00168881	-0.153139	0.287044	0.593685
5	115748055	rs561266139	T	C	0.00243666	0.347055	0.0838078	3.45675e-05	17.1486	T	C	0.00257654	0.0352649	0.237859	0.882138
5	180102266	rs62405384	G	A	0.386542	-0.0320822	0.00775178	3.49299e-05	17.1287	G	A	0.386444	0.016944	0.0205717	0.410135
7	102746150	rs192364301	T	C	0.00350009	0.27508	0.0664657	3.49304e-05	17.1286	T	C	0.00351729	0.32575	0.170548	0.056131
5	42850187	rs143331104	C	T	0.00186413	-0.428905	0.103653	3.50541e-05	17.1222	C	T	0.00194091	-0.167758	0.248561	0.499728
11	102903275	rs192795322	T	G	0.00146223	0.415389	0.100439	3.53855e-05	17.1043	T	G	0.00154082	0.0430973	0.287016	0.880641
4	3456721	rs187758461	G	A	0.00857667	0.166202	0.0401871	3.53858e-05	17.1041	G	A	0.00909422	-0.084438	0.112634	0.453455
1	162006816	rs12123681	G	A	0.256278	-0.0362099	0.00875663	3.54737e-05	17.0994	G	A	0.256428	-0.0138482	0.0232765	0.551879
8	94816208	rs537540985	A	T	0.00229039	-0.388291	0.0939025	3.54883e-05	17.0986	A	T	0.00277162	0.0657053	0.197857	0.739825
9	26491665	rs181345077	A	G	0.00151534	0.377614	0.0913244	3.55153e-05	17.0971	A	G	0.00177804	0.140739	0.236157	0.551206
10	96988980	rs187428710	G	A	0.00332402	-0.310233	0.0750453	3.56593e-05	17.0895	G	A	0.00339724	-0.126068	0.188359	0.503304
12	90916139	rs184181577	G	T	0.00401549	0.255825	0.0618978	3.58029e-05	17.0819	G	T	0.00431341	-0.114575	0.175569	0.514019
8	36891765	rs568507181	T	G	0.00222755	-0.401878	0.0972376	3.58135e-05	17.0813	T	G	0.00247141	0.111567	0.210987	0.596954
12	110974744	rs73191841	C	G	0.125557	0.0474123	0.0114733	3.58964e-05	17.0768	C	G	0.124658	0.00810351	0.0310328	0.793995
2	13698644	rs182350929	T	C	0.00523031	0.23359	0.0565394	3.60462e-05	17.0689	T	C	0.00522468	0.049515	0.158038	0.754045
8	25068911	rs6992466	A	T	0.119448	0.0564734	0.0136799	3.65631e-05	17.0421	A	T	0.120825	-0.0361391	0.0371256	0.33034
9	4397774	rs543872668	AGGAGG	A	0.000989612	0.580017	0.140589	3.69751e-05	17.0208	AGGAGG	A	0.000988726	-0.746063	0.521513	0.152552
10	29857135	rs71489685	T	C	0.0069923	0.230021	0.0557647	3.70963e-05	17.0144	T	C	0.00743077	0.0527749	0.150919	0.726571
2	203879605	rs192721743	T	C	0.00210121	-0.391805	0.0949874	3.71038e-05	17.0141	T	C	0.00178576	0.36673	0.219602	0.0949246
22	19358867	rs544204341	A	G	0.00314627	-0.329761	0.0799517	3.71532e-05	17.0115	A	G	0.00316718	0.184968	0.181166	0.307261
9	71287501	rs78698807	A	G	6.36122e-05	4.40514	1.06811	3.7194e-05	17.0093	A	G	7.83368e-05	1.16893	1.71657	0.49589
7	3802951	rs6976827	G	C	0.112424	-0.0494359	0.0119876	3.72476e-05	17.0067	G	C	0.113288	-0.00872072	0.0315253	0.782067
8	535521	rs183254623	T	C	0.00688926	0.185656	0.0450218	3.72859e-05	17.0048	T	C	0.00681815	-0.01147	0.127702	0.928432
22	38613851	22:38613851_AAAAG_A	A	AAAAG	0.340207	-0.0331164	0.00803087	3.72937e-05	17.0044	A	AAAAG	0.338901	0.0144096	0.0213718	0.500164
6	18815101	rs114277902	A	G	0.0141313	0.126581	0.030708	3.75455e-05	16.9916	A	G	0.0142405	-0.0927505	0.0866569	0.284475
4	46380061	4:46380061_GC_G	GC	G	0.455149	0.0322154	0.0078157	3.75786e-05	16.9899	GC	G	0.455794	0.0240543	0.0209022	0.249813
10	23993679	rs190915493	C	T	0.00129241	0.435997	0.105779	3.75934e-05	16.989	C	T	0.00130209	0.0190382	0.31485	0.951783
2	235853704	rs530547688	T	C	0.0585018	0.0665743	0.0161548	3.77205e-05	16.9828	T	C	0.059042	0.0218563	0.0431865	0.612793
15	101326686	rs117753595	C	T	0.0778376	-0.0588232	0.0142755	3.77954e-05	16.9791	C	T	0.0763912	-0.0268738	0.0382073	0.481825
12	10809590	rs145370401	G	A	0.00189663	0.364561	0.0884821	3.78591e-05	16.9758	G	A	0.00164541	-0.12575	0.292111	0.666841
17	16240654	rs189208446	T	C	0.0177237	-0.123942	0.0300828	3.78788e-05	16.9746	T	C	0.0174477	-0.00382954	0.0781588	0.960922
7	36208263	7:36208263_AGGCTAAGGTG_A	A	AGGCTAAGGTG	0.219062	-0.0379065	0.00920357	3.81067e-05	16.9635	A	AGGCTAAGGTG	0.217396	-0.00315539	0.0244917	0.897488
13	30228486	rs529739	A	C	0.408439	0.0312117	0.00757885	3.81734e-05	16.9601	A	C	0.410216	0.0139917	0.0201583	0.487625
4	154936927	rs116515185	C	T	0.00388419	0.250224	0.0607762	3.83612e-05	16.9508	C	T	0.00385214	0.0147807	0.174055	0.932325
7	14755628	rs112206826	C	T	0.00670169	0.189891	0.0461266	3.84261e-05	16.9475	C	T	0.00682169	0.00241135	0.128626	0.985043
3	111106369	rs534152436	T	C	0.00131635	0.46717	0.113481	3.8427e-05	16.9474	T	C	0.00142558	-0.780766	0.402341	0.052312
2	105543204	rs192494031	T	C	0.00842506	0.169775	0.0412405	3.84342e-05	16.9473	T	C	0.00803363	0.0518045	0.115566	0.65396
6	85387920	rs540775816	A	G	0.00115969	-0.599368	0.145604	3.8477e-05	16.945	A	G	0.00124151	0.440277	0.276003	0.110669
8	73400651	rs562271420	T	C	0.00557687	-0.235453	0.0572362	3.89364e-05	16.9226	T	C	0.00498729	0.0189517	0.150171	0.899573
6	36617652	rs12207916	C	T	0.276013	-0.0347312	0.00844357	3.89992e-05	16.9195	C	T	0.277307	-0.0353551	0.0224889	0.115925
6	31093901	rs150257303	G	C	0.0151326	0.130187	0.0316549	3.91069e-05	16.9143	G	C	0.01535	-0.00575088	0.0858891	0.946616
13	70281952	rs180725391	G	A	0.00418557	-0.31656	0.0769905	3.92795e-05	16.9059	G	A	0.00373429	0.150931	0.198198	0.446348
11	100522067	rs117155290	G	A	0.0437547	0.0743432	0.0180812	3.92869e-05	16.9055	G	A	0.0436562	0.0756511	0.0481835	0.1164
17	56496390	rs546526667	A	G	0.00477004	0.257193	0.0625533	3.92957e-05	16.9051	A	G	0.0046304	0.0828246	0.176706	0.639274
10	2826250	rs11596528	T	C	0.00303441	0.284554	0.0692289	3.95083e-05	16.8949	T	C	0.00298565	0.318522	0.180837	0.0781741
5	1152084	rs75078116	T	C	5.00631e-05	2.62815	0.63964	3.9773e-05	16.8822	T	C	1.83594e-05	-17.5647	26.1679	0.502074
4	25509373	4:25509373_CT_C	C	CT	0.233987	-0.0395602	0.00963221	4.00694e-05	16.8681	C	CT	0.235356	-0.0185281	0.0254963	0.467411
12	87667026	rs566359287	T	A	0.00606081	0.196248	0.0478074	4.04367e-05	16.8508	T	A	0.00576171	-0.017946	0.13864	0.897007
7	138594650	rs34648047	A	G	0.114694	0.0478226	0.0116535	4.06592e-05	16.8404	A	G	0.113566	0.00559987	0.0312884	0.857956
11	11288560	rs192493282	A	G	0.00463305	-0.256678	0.0625732	4.09529e-05	16.8268	A	G	0.00466099	-0.136278	0.162212	0.400839
3	69084748	rs112674466	C	T	0.0175948	-0.120938	0.029484	4.09925e-05	16.8249	C	T	0.0166629	-0.0309294	0.0790606	0.695641
3	162948363	rs144255979	A	G	0.000323138	0.929546	0.226649	4.10899e-05	16.8203	A	G	0.000302067	-0.787107	0.93258	0.398664
12	28752435	rs1398376	G	C	0.259295	-0.0350915	0.00855682	4.11371e-05	16.8182	G	C	0.259716	0.0235251	0.0226392	0.298743
3	33507522	rs116110814	T	G	0.0203481	0.106124	0.0258803	4.12148e-05	16.8147	T	G	0.0196869	0.0884038	0.0697416	0.204944
20	40465818	rs73616952	C	T	0.110266	0.0484134	0.0118079	4.13024e-05	16.8107	C	T	0.109462	0.0121526	0.0318775	0.703034
5	35361930	rs32748	T	A	0.000231258	0.892958	0.217869	4.15672e-05	16.7985	T	A	0.000264642	0.0385265	0.665242	0.953818
11	87887332	rs111564747	C	T	0.00952046	0.154271	0.0376429	4.16252e-05	16.7959	C	T	0.00937391	-0.136491	0.110292	0.215889
6	35979755	rs184183928	A	G	0.00180287	-0.448627	0.109472	4.16563e-05	16.7944	A	G	0.00195812	0.259713	0.225088	0.248569
10	129865645	rs538757782	T	C	0.00101787	0.515353	0.125764	4.17135e-05	16.7918	T	C	0.00104274	0.036694	0.371762	0.921374
2	223476178	rs116218243	A	G	0.117964	0.0478796	0.0116857	4.18037e-05	16.7877	A	G	0.117495	0.0083556	0.0314573	0.790534
16	6774776	rs142048116	A	G	0.0101315	0.157329	0.0384038	4.19057e-05	16.783	A	G	0.00997706	-0.0551186	0.10934	0.614189
6	90081007	rs184403275	G	A	0.00182998	-0.471238	0.115039	4.19761e-05	16.7799	G	A	0.00187395	0.0737881	0.257573	0.774515
22	36963872	rs182162802	C	A	0.00390395	-0.284005	0.0693526	4.22002e-05	16.7697	C	A	0.00360678	-0.073909	0.180403	0.682034
1	239923390	1:239923390_ATT_A	ATT	A	0.0017212	0.411069	0.100405	4.23783e-05	16.7617	ATT	A	0.00158572	0.312644	0.285559	0.273584
8	37269445	rs117675220	C	T	0.00415466	-0.271027	0.0662052	4.24453e-05	16.7587	C	T	0.00447777	-0.0701013	0.160108	0.661504
1	170767276	rs6677593	A	G	0.159241	-0.0421792	0.0103084	4.28192e-05	16.7423	A	G	0.16047	-0.0125514	0.0272196	0.644715
10	119264167	rs181388525	C	A	0.00588028	-0.227908	0.0557137	4.30061e-05	16.7338	C	A	0.00592266	0.168046	0.133692	0.208764
11	131531710	rs578211999	T	C	0.0017552	-0.467814	0.114362	4.30212e-05	16.7334	T	C	0.00186748	-0.334675	0.281608	0.234659
7	103111022	rs575954313	T	C	0.00390516	0.251369	0.0614621	4.31709e-05	16.7266	T	C	0.00376309	0.21766	0.167787	0.194549
20	4515731	rs6052627	A	G	0.337447	0.032219	0.00787832	4.32169e-05	16.7246	A	G	0.336993	-0.00220786	0.0210932	0.916637
2	146482100	rs764835656	G	A	0.00130528	0.465805	0.113902	4.32232e-05	16.7242	G	A	0.00130622	-0.125359	0.34886	0.719343
2	239065750	rs13406463	A	G	0.0331505	0.0840726	0.0205595	4.32801e-05	16.7218	A	G	0.0329222	0.067362	0.055404	0.224048
6	134556344	rs539218060	T	C	0.00116865	0.461243	0.112808	4.3374e-05	16.7178	T	C	0.00117454	0.000631292	0.326651	0.998458
8	96949950	rs746608934	C	T	0.00116479	0.483158	0.118186	4.34881e-05	16.7127	C	T	0.00125072	-0.410377	0.379359	0.279357
10	55079172	rs573494855	C	G	0.00170688	0.393825	0.0963478	4.35986e-05	16.7079	C	G	0.00211623	0.28177	0.225324	0.211114
6	69999941	rs543088088	C	T	0.00110836	0.450524	0.110219	4.36006e-05	16.7079	C	T	0.0012068	0.353064	0.281397	0.209593
14	96158710	rs1054859	C	G	0.000759707	-0.753043	0.184258	4.37208e-05	16.7027	C	G	0.00095996	-0.0716932	0.346475	0.836071
4	106603506	rs551948969	C	T	0.00135237	0.389815	0.0954282	4.40949e-05	16.6864	C	T	0.00133677	-0.32689	0.317375	0.303019
10	16767181	rs182506027	C	T	0.00330524	0.290123	0.0710372	4.42471e-05	16.6799	C	T	0.00340164	0.0866427	0.196692	0.659576
13	109986553	rs4625598	A	T	0.174715	-0.0406373	0.00995014	4.42498e-05	16.6798	A	T	0.174589	0.0204753	0.0262218	0.43489
22	33770733	rs145563831	G	A	0.0383896	-0.0814849	0.0199531	4.43011e-05	16.6776	G	A	0.039243	-0.0169569	0.051631	0.742591
7	26920314	rs213530	T	G	0.481421	0.0305	0.00746967	4.44243e-05	16.6724	T	G	0.480542	0.00286856	0.0199478	0.885656
9	81784148	9:81784148_TC_T	T	TC	0.0184401	0.111627	0.0273412	4.45081e-05	16.6688	T	TC	0.0191344	0.021695	0.0737059	0.768494
6	98043256	rs181236065	C	T	0.00128883	0.493535	0.120906	4.46566e-05	16.6625	C	T	0.00104926	-0.366392	0.461541	0.427286
12	85367171	rs200924073	GT	G	0.159574	-0.0443494	0.0108649	4.46681e-05	16.6619	GT	G	0.159031	-0.0267154	0.0289903	0.356776
7	101731162	rs568336552	A	G	0.00172524	0.372684	0.0913167	4.47989e-05	16.6564	A	G	0.00169404	0.0728705	0.259972	0.779246
2	221842692	rs1369330	A	G	0.491994	0.0306377	0.00750794	4.48998e-05	16.6522	A	G	0.494271	0.0273654	0.0199766	0.170727
4	31651259	4:31651259_AAC_A	A	AAC	0.000105045	1.95416	0.478941	4.5002e-05	16.6478	A	AAC	0.000103254	-4.65231	4.65682	0.31778
2	112451603	rs115845266	C	T	0.022318	0.0999196	0.0244915	4.50806e-05	16.6445	C	T	0.0217735	-0.13679	0.0712907	0.055015
7	70953874	rs527583780	CTT	C	0.43153	-0.0337806	0.00828088	4.51631e-05	16.6411	CTT	C	0.429471	9.36871e-06	0.0220138	0.99966
7	118721188	rs139949601	G	A	0.00210984	0.394848	0.0967934	4.51743e-05	16.6406	G	A	0.00214675	-0.0453127	0.285728	0.873994
2	117682638	rs76616924	T	C	0.332316	-0.0324109	0.00794619	4.52693e-05	16.6366	T	C	0.331438	0.00340079	0.0212012	0.872561
13	32498220	rs614318	A	G	0.323242	0.0324039	0.00794905	4.57292e-05	16.6174	A	G	0.324507	-0.0298003	0.021454	0.164824
5	13345720	rs539993346	C	A	0.00178141	0.349129	0.0856505	4.57775e-05	16.6154	C	A	0.00183633	0.140515	0.233428	0.547199
21	43978609	rs184845878	T	C	0.00103757	0.472058	0.115824	4.5887e-05	16.6109	T	C	0.000980898	0.127052	0.35355	0.719326
6	62623966	rs9453512	T	A	0.238039	-0.0359491	0.00882094	4.5929e-05	16.6091	T	A	0.236199	0.00125265	0.0234849	0.957462
6	92858166	rs184259135	T	C	0.00305891	0.268838	0.0659693	4.59759e-05	16.6072	T	C	0.00290131	-0.400951	0.219947	0.0683115
3	69852509	rs553038624	T	A	0.00257428	0.339928	0.0834316	4.61471e-05	16.6002	T	A	0.0026973	-0.172852	0.246493	0.483149
12	24582367	rs10842344	T	C	0.463201	0.0306917	0.00753451	4.63134e-05	16.5933	T	C	0.467296	-0.0334042	0.020069	0.0960191
12	37957184	rs138941325	A	C	0.0795969	-0.0597226	0.0146637	4.64465e-05	16.5879	A	C	0.0797557	-2.91259e-06	0.0384429	0.99994
4	8792701	rs36135824	T	C	0.432962	0.0404774	0.00993914	4.65054e-05	16.5855	T	C	0.433971	-0.0267265	0.0265842	0.314726
5	180052108	rs307823	C	T	0.180278	0.0392305	0.00963385	4.65808e-05	16.5824	C	T	0.182592	-0.00268457	0.0257884	0.91709
6	40839120	rs79297770	T	C	0.012695	0.13389	0.0328812	4.66226e-05	16.5806	T	C	0.0130836	-0.0810881	0.092062	0.378427
14	79592010	rs8009383	C	A	0.374231	-0.0316348	0.00776951	4.66804e-05	16.5784	C	A	0.376128	-0.0141695	0.0206446	0.492489
5	173858583	rs562572136	A	T	0.00292099	0.307424	0.0755122	4.67734e-05	16.5745	A	T	0.00324446	0.00208766	0.202523	0.991775
6	29531288	rs148589791	T	C	0.060377	0.0656137	0.0161176	4.68274e-05	16.5725	T	C	0.0605603	0.0168924	0.0434273	0.69729
8	5079323	rs4392925	G	C	0.0575329	-0.0662714	0.0162798	4.68596e-05	16.5712	G	C	0.0579733	0.0813291	0.0416096	0.0506333
3	122457092	3:122457092_GC_G	GC	G	0.492168	0.034872	0.00856838	4.70448e-05	16.5637	GC	G	0.493507	0.00370101	0.0227779	0.870926
12	10799977	rs35969957	T	G	0.0240264	0.101113	0.0248508	4.72585e-05	16.5552	T	G	0.0245256	0.0431816	0.0666698	0.517183
2	182096582	rs530990745	G	A	0.00149437	-0.492526	0.121051	4.72673e-05	16.5547	G	A	0.00160947	-0.276	0.292188	0.344864
3	179841999	rs114684440	T	C	0.0125283	0.134787	0.033129	4.73067e-05	16.5531	T	C	0.0127772	0.0873908	0.0883036	0.322339
4	176358673	rs7438060	A	G	0.0186134	0.115815	0.0284698	4.74169e-05	16.5486	A	G	0.0186743	-0.0448577	0.0790547	0.570425
1	24891605	rs190511910	A	G	0.00219929	0.377931	0.0929264	4.76228e-05	16.5404	A	G	0.00246701	0.105409	0.246457	0.668872
12	82799771	rs148462918	A	G	0.0036706	0.274745	0.0675731	4.78472e-05	16.5315	A	G	0.0034655	-0.207495	0.212362	0.32853
1	100876590	rs61811384	C	T	0.0263048	-0.0993338	0.024436	4.80198e-05	16.5247	C	T	0.0283406	0.02833	0.0605483	0.639863
15	42677731	rs79988905	C	G	0.148061	0.0448302	0.0110285	4.80454e-05	16.5237	C	G	0.145833	0.0270992	0.0297762	0.362771
12	5973472	rs142707995	A	G	0.003032	0.282232	0.0694536	4.83193e-05	16.5129	A	G	0.00321619	-0.499001	0.229865	0.0299427
14	75696916	rs17103088	G	A	0.249885	-0.0352444	0.00867676	4.86687e-05	16.4993	G	A	0.251971	-0.0210657	0.0230699	0.361177
11	116423765	rs118084564	G	A	0.00185801	0.355549	0.0875389	4.87352e-05	16.4967	G	A	0.00209169	-0.192484	0.254771	0.449939
1	219536368	rs17005333	T	C	0.00763054	0.175036	0.0431	4.883e-05	16.493	T	C	0.00725904	0.110302	0.119692	0.356762
8	15894430	rs191782866	G	A	0.0023965	-0.367649	0.0905399	4.894e-05	16.4887	G	A	0.00250573	-0.182248	0.22482	0.417572
21	16174793	rs527885034	G	A	0.00407014	-0.30302	0.0746334	4.90479e-05	16.4845	G	A	0.00407415	0.0777926	0.178895	0.66367
9	76579197	rs55957655	C	T	0.202802	-0.0387562	0.00954693	4.91692e-05	16.4799	C	T	0.204062	0.0100387	0.0252599	0.69106
18	25681354	rs553426746	CTTAATT	C	0.00245587	0.352026	0.0867338	4.93479e-05	16.473	CTTAATT	C	0.00245455	0.193628	0.238775	0.417409
2	238028909	rs574975214	T	C	0.00105707	-0.642788	0.158415	4.95773e-05	16.4643	T	C	0.000921448	0.19556	0.360947	0.587958
3	130691848	rs1745658	T	C	0.482221	0.0305409	0.00752691	4.95881e-05	16.4638	T	C	0.480135	-0.0305289	0.0200955	0.128715
1	209450041	rs541191356	A	G	0.00229722	-0.444222	0.109489	4.96582e-05	16.4611	A	G	0.00229601	0.310348	0.236469	0.189376
12	58195783	rs370901730	G	T	0.186216	-0.0482721	0.0118981	4.96825e-05	16.4603	G	T	0.186319	0.0123596	0.0314146	0.693999
3	187174488	rs149928569	T	C	0.0182064	-0.125706	0.0309969	5.00384e-05	16.4466	T	C	0.0175738	-0.111405	0.0848173	0.189026
2	242182034	rs142118765	T	G	0.0038663	0.241991	0.059672	5.00595e-05	16.4459	T	G	0.0038178	0.108806	0.164693	0.50883
8	18177380	rs775034457	A	T	0.00098503	0.588935	0.145234	5.01154e-05	16.4436	A	T	0.000977276	0.169085	0.41894	0.686505
5	144572067	rs530465205	T	A	0.00164365	-0.551271	0.135949	5.01364e-05	16.4429	T	A	0.00163856	-0.504377	0.366381	0.168622
5	136392285	rs555055405	AT	A	0.223811	0.0366096	0.00902871	5.01767e-05	16.4414	AT	A	0.222393	0.0161523	0.024131	0.503266
2	194234468	rs565249988	A	G	0.00117295	0.433206	0.106845	5.02383e-05	16.4392	A	G	0.00124783	-0.150454	0.323002	0.64136
2	109782759	rs139440732	T	C	0.0134474	0.136408	0.0336445	5.02681e-05	16.4381	T	C	0.0140058	-0.0644213	0.0926145	0.486689
18	12363381	rs180686968	C	A	0.00107054	0.470715	0.116129	5.04821e-05	16.4299	C	A	0.00114861	0.387411	0.292581	0.185464
8	110880633	rs530456979	G	A	0.00105981	0.497161	0.122667	5.05833e-05	16.4263	G	A	0.00100479	-1.1309	0.553904	0.0411831
3	196498893	rs115966441	A	G	0.00688506	-0.202706	0.0500187	5.06504e-05	16.4236	A	G	0.00657064	-0.172471	0.136073	0.204982
5	159280305	rs559649658	G	A	0.0035774	-0.305696	0.0754482	5.08388e-05	16.4165	G	A	0.00341302	-0.0510963	0.191491	0.789597
20	56569652	rs6099873	A	G	0.000141779	1.21517	0.29999	5.10643e-05	16.4082	A	G	0.000109101	-2.11813	2.3602	0.369487
4	164960261	rs112501191	A	T	0.00963082	0.155862	0.0384855	5.12397e-05	16.4016	A	T	0.00916155	-0.0749144	0.112247	0.504513
16	49507088	rs76743903	T	C	0.000489919	0.729402	0.18016	5.15155e-05	16.3914	T	C	0.000478057	-0.346698	0.614162	0.57241
5	176307373	5:176307373_CAG_C	C	CAG	0.000969108	0.467394	0.115455	5.15927e-05	16.3886	C	CAG	0.000814472	-0.257047	0.412606	0.533294
13	58775793	rs531460522	CAT	C	0.463993	-0.0304515	0.00752242	5.16356e-05	16.3871	CAT	C	0.464251	0.00691565	0.0200045	0.729564
2	84856503	rs564867231	G	A	0.00140775	0.523025	0.129207	5.16619e-05	16.386	G	A	0.00144293	-0.11572	0.386999	0.764927
12	12480812	rs569692595	A	G	0.00114266	0.527117	0.130218	5.1664e-05	16.386	A	G	0.0011238	-0.542901	0.455479	0.233287
3	167201503	rs186540223	T	A	0.00442541	0.23286	0.0575372	5.18501e-05	16.3792	T	A	0.00410807	0.0990641	0.165953	0.550546
6	77242930	rs186798697	A	G	0.00177619	0.37487	0.0926293	5.18789e-05	16.3781	A	G	0.00197999	-0.592045	0.306761	0.0536083
7	34624344	rs114432978	A	G	0.00152902	-0.468175	0.115709	5.20701e-05	16.3713	A	G	0.00157019	0.195986	0.245352	0.424408
14	101317582	rs538583590	T	C	0.00117528	0.441575	0.109152	5.22097e-05	16.3661	T	C	0.00112765	0.0315868	0.332461	0.924308
10	57176345	10:57176345_GA_G	G	GA	0.0021522	0.349376	0.0863913	5.25221e-05	16.3548	G	GA	0.00193157	-0.153092	0.278991	0.583189
6	71064192	6:71064192_CT_C	C	CT	0.05861	-0.0763884	0.0188945	5.27943e-05	16.345	C	CT	0.0587826	0.0224547	0.0489666	0.646541
2	168560430	rs145557615	G	A	0.00176129	0.42643	0.105487	5.28834e-05	16.3417	G	A	0.00181405	-0.0575385	0.310561	0.853015
15	33096295	rs1020559	T	C	0.318293	-0.0326169	0.00806957	5.30048e-05	16.3375	T	C	0.319857	-0.00612746	0.0215469	0.77612
1	100758180	1:100758180_CTGTTTTGGAAGCCAAATA_C	C	CTGTTTTGGAAGCCAAATA	0.00334423	-0.320278	0.0792397	5.30236e-05	16.3369	C	CTGTTTTGGAAGCCAAATA	0.00357965	0.0320585	0.182689	0.860701
12	122155162	rs141474946	T	C	0.00515194	-0.245375	0.0607107	5.3062e-05	16.3354	T	C	0.00552534	0.186803	0.136958	0.172587
4	103444976	rs148975042	T	G	0.00638817	0.185179	0.0458187	5.30978e-05	16.3342	T	G	0.00689473	-0.121811	0.128819	0.344354
19	55766160	rs188065164	A	G	0.00205755	-0.421646	0.104348	5.32779e-05	16.3278	A	G	0.00196674	0.328917	0.231862	0.156019
7	156489726	rs138573358	G	A	0.00383961	-0.279528	0.0691804	5.33232e-05	16.3262	G	A	0.00406734	-0.0229402	0.167004	0.890744
1	104381023	rs577153351	T	C	0.00900705	-0.17226	0.0426416	5.3517e-05	16.3193	T	C	0.00939414	0.0963801	0.102664	0.347838
19	19056321	rs539607164	G	A	0.00102468	0.578183	0.143151	5.36851e-05	16.3133	G	A	0.00103956	-0.0698786	0.440825	0.874049
22	25572748	rs5752075	C	A	0.292706	0.0330536	0.00818443	5.37728e-05	16.3103	C	A	0.291343	0.0249953	0.0218251	0.252102
19	58147232	rs77950911	A	G	0.00922755	0.157082	0.0388962	5.37981e-05	16.3094	A	G	0.00925387	0.01886	0.107743	0.861044
2	217631772	rs76071124	A	G	0.000362088	0.847747	0.209968	5.40215e-05	16.3015	A	G	0.000384563	0.353423	0.581551	0.54337
16	90074603	rs12925337	T	G	0.417221	0.0369297	0.00914691	5.40466e-05	16.3006	T	G	0.416732	-0.00145928	0.0244565	0.95242
13	114234816	rs117903802	A	G	0.0193548	-0.116354	0.0288242	5.4211e-05	16.2948	A	G	0.0201783	0.00820217	0.0725843	0.910029
5	26333118	rs755785383	G	GTATATATATATATATACATATATATA	0.298518	0.0337166	0.00835386	5.43598e-05	16.2897	G	GTATATATATATATATACATATATATA	0.297585	-0.00797585	0.0224302	0.722151
19	45778380	rs545233558	A	G	0.00136762	0.499001	0.123645	5.4425e-05	16.2873	A	G	0.00138313	-0.0616297	0.372686	0.868656
9	36195810	rs563859437	A	C	0.00144708	0.399328	0.098956	5.45063e-05	16.2845	A	C	0.00166178	0.10557	0.260875	0.685715
17	81079013	rs528555965	T	C	0.00202875	0.359185	0.0890183	5.46113e-05	16.2809	T	C	0.00179222	0.279115	0.259745	0.282566
12	52712975	rs3741715	A	G	0.292391	-0.0331616	0.00821867	5.46229e-05	16.2805	A	G	0.292364	0.00343057	0.0218541	0.875264
5	91830157	rs536778335	T	G	0.00145202	0.389588	0.096568	5.47569e-05	16.2759	T	G	0.0014293	-0.165398	0.302199	0.584162
11	4595872	rs147089131	T	C	0.0293851	0.0885475	0.0219489	5.47765e-05	16.2752	T	C	0.0288474	-0.0372722	0.0618166	0.546543
14	82978234	rs181729076	G	A	0.00567971	-0.239726	0.0594298	5.48913e-05	16.2713	G	A	0.00524399	-0.0450586	0.157103	0.774258
12	110757028	rs373903838	G	GA	0.390137	-0.0322265	0.00798995	5.49807e-05	16.2681	G	GA	0.391286	-0.00372435	0.0212799	0.861066
3	58949744	rs145285693	G	T	0.0020056	0.343985	0.0852865	5.50014e-05	16.2674	G	T	0.002174	0.152338	0.224364	0.497152
11	98151828	rs182627817	G	T	0.00139579	0.39839	0.098794	5.51779e-05	16.2613	G	T	0.00127675	-0.704078	0.379297	0.0634149
3	128134309	rs796775444	CTTCCTA	C	0.497537	0.0307759	0.00763238	5.524e-05	16.2593	C	CTTCCTA	0.50488	-0.0210918	0.0202851	0.298449
2	8517386	rs72782705	T	C	0.00281047	0.284458	0.070553	5.53437e-05	16.2557	T	C	0.00273048	-0.00846709	0.208523	0.967611
8	133325007	rs116974413	A	T	0.0113271	-0.150602	0.0373554	5.54015e-05	16.2538	A	T	0.0115874	-0.0293985	0.0954057	0.757974
1	77676898	rs537469762	G	A	0.00339982	0.259704	0.0644316	5.56125e-05	16.2465	G	A	0.00300318	0.0550586	0.192215	0.774539
1	229466859	rs537271578	G	A	0.00152061	0.416145	0.103246	5.5631e-05	16.2459	G	A	0.00158085	-0.308573	0.326707	0.344917
3	50168712	rs150298538	T	C	0.00754969	-0.185207	0.0459529	5.56882e-05	16.2438	T	C	0.00764343	-0.023778	0.116011	0.837601
12	34735910	rs11524955	C	A	0.0817151	-0.0585199	0.0145205	5.57369e-05	16.2422	C	A	0.0818584	0.0130879	0.0380247	0.7307
15	79868122	rs74355053	G	A	0.0748962	-0.0586126	0.0145451	5.5847e-05	16.2386	G	A	0.0739303	0.0089093	0.0383436	0.816263
7	30545095	rs554447535	C	T	0.00112476	-0.611589	0.151771	5.58507e-05	16.2383	C	T	0.00121627	-0.245377	0.344009	0.475669
9	23909889	rs143291226	G	A	0.00510807	0.214188	0.0531531	5.58613e-05	16.238	G	A	0.00560986	0.0934909	0.138128	0.498505
5	146544508	rs183321100	G	T	0.00044134	0.723968	0.179703	5.60901e-05	16.2304	G	T	0.000435173	-0.135643	0.580855	0.815355
17	71915413	rs188180976	A	G	0.0102152	-0.162622	0.0403845	5.65332e-05	16.2155	A	G	0.0102141	-0.034927	0.104724	0.738747
11	34642668	rs286925	A	G	0.179385	-0.0400881	0.00995563	5.65712e-05	16.2141	A	G	0.177477	0.0105075	0.0266358	0.693221
2	128803634	rs13017873	T	C	0.2739	-0.0342251	0.00849995	5.66129e-05	16.2128	T	C	0.275043	-0.0348879	0.0227932	0.125862
2	104818546	rs116207457	A	C	0.024078	0.095328	0.0236772	5.6696e-05	16.2099	A	C	0.0255072	0.0920939	0.0615942	0.13487
1	39558052	rs59732233	A	G	0.0290882	-0.0916855	0.0227727	5.67062e-05	16.2096	A	G	0.0291606	-0.0628319	0.0603362	0.297707
1	49038074	rs189491958	T	C	0.0027074	-0.366248	0.0909948	5.69916e-05	16.2001	T	C	0.00283623	-0.0223227	0.21101	0.915749
17	31550443	rs11080208	T	C	0.239573	-0.0354072	0.00879738	5.70374e-05	16.1986	T	C	0.240212	-0.0556564	0.023497	0.0178528
18	46419135	rs760864345	G	C	0.00148398	-0.472489	0.117402	5.70839e-05	16.1969	G	C	0.00144069	0.0564747	0.265745	0.831706
12	78735733	rs543645139	C	T	0.00200396	0.348863	0.0866954	5.7217e-05	16.1926	C	T	0.00193888	-0.216409	0.274643	0.430717
16	77960482	rs545785458	G	A	0.00400095	0.264697	0.0657856	5.73095e-05	16.1896	G	A	0.003893	-0.131508	0.195936	0.502108
7	102468825	rs113780062	A	G	0.00160376	0.375881	0.0934428	5.7565e-05	16.1811	A	G	0.0014562	-0.474388	0.33818	0.160686
18	75843803	rs62093633	A	G	0.118118	-0.0477186	0.0118636	5.76424e-05	16.1787	A	G	0.117772	-0.0130209	0.0315207	0.679541
4	39786345	rs149237873	G	A	0.00199422	-0.399262	0.0992736	5.77475e-05	16.1752	G	A	0.00215739	-0.159915	0.237661	0.50103
9	140605202	9:140605202_A_G	G	A	0.269268	-0.0350902	0.00872553	5.78142e-05	16.1729	G	A	0.271275	-0.0179371	0.0231676	0.438794
6	45727501	rs576182213	T	G	0.00116804	0.444734	0.110593	5.78651e-05	16.1713	T	G	0.00101281	0.167052	0.329291	0.611939
4	73213181	4:73213181_GA_G	G	GA	0.000217427	1.17559	0.292338	5.78672e-05	16.1712	G	GA	0.000276031	0.746571	0.677134	0.270225
12	10687499	rs755688099	TT	T	0.355232	0.0326406	0.00811935	5.81727e-05	16.1612	TT	T	0.357166	-0.0127574	0.0218501	0.559316
14	100102576	rs6575743	G	C	0.350584	-0.0314923	0.00783508	5.83457e-05	16.1556	G	C	0.351547	-0.0063535	0.020813	0.760163
12	97960827	rs73224525	T	A	0.00590761	0.198507	0.0494005	5.86127e-05	16.1469	T	A	0.00568524	-0.151663	0.150068	0.312195
5	177602966	rs186570098	A	G	0.00146206	0.365553	0.0909802	5.87103e-05	16.1438	A	G	0.00160693	0.287762	0.234312	0.219403
6	30077229	rs2523990	A	G	0.459339	0.0300607	0.0074818	5.87335e-05	16.1431	A	G	0.458086	0.00545125	0.0199355	0.784512
21	38986305	rs73220483	T	C	0.0784575	0.056128	0.0139697	5.87336e-05	16.143	T	C	0.0791311	0.0326529	0.0372099	0.380198
5	44498570	5:44498570_TA_T	TA	T	0.224434	-0.0370929	0.00923231	5.87626e-05	16.1421	TA	T	0.226537	-0.0145912	0.0245769	0.552716
5	94345522	rs183490143	T	C	0.00190114	-0.424501	0.105667	5.88562e-05	16.1391	T	C	0.00195617	0.0988194	0.238741	0.678933
15	76913252	rs11857107	A	T	0.0283511	0.088941	0.022142	5.89828e-05	16.1351	A	T	0.0290636	-0.0976929	0.061851	0.114224
12	34171694	rs11053052	A	G	0.0543623	-0.0719063	0.0179024	5.90506e-05	16.1329	A	G	0.054755	-0.0500204	0.0474359	0.291661
3	189436732	rs146433545	C	T	0.0112109	0.145637	0.0362602	5.90849e-05	16.1318	C	T	0.0117542	0.0414141	0.0971884	0.670019
4	129987580	rs191936503	C	T	0.00162111	0.427738	0.1065	5.91147e-05	16.1308	C	T	0.00154777	0.0321477	0.324934	0.921189
13	97846080	rs7984898	C	T	0.117163	0.0463578	0.0115461	5.94398e-05	16.1204	C	T	0.117243	0.00686048	0.0311438	0.82565
4	87822105	rs62305645	C	T	0.0366389	0.0794268	0.0197833	5.94876e-05	16.1189	C	T	0.0369507	-0.0709533	0.0550791	0.197673
4	100399792	4:100399792_TTA_T	T	TTA	0.0172292	-0.122692	0.0305654	5.96756e-05	16.1128	T	TTA	0.0170477	0.116019	0.0763756	0.128749
2	15906002	rs574626364	T	C	0.00124447	0.415984	0.103634	5.97039e-05	16.112	T	C	0.0014377	0.227432	0.265333	0.391358
4	132897030	rs576210847	T	C	0.000993328	0.492395	0.122699	5.99428e-05	16.1044	T	C	0.000958155	0.0864704	0.364436	0.812446
8	103617015	rs2436931	C	T	0.169279	-0.0402251	0.0100244	6.00227e-05	16.1019	C	T	0.168855	0.00971402	0.0265062	0.714006
1	112856026	rs142405392	C	T	0.0101175	0.1453	0.0362119	6.00811e-05	16.1001	C	T	0.0104931	-0.118085	0.102707	0.250259
10	73929961	rs73274936	A	C	8.41528e-05	1.65326	0.412044	6.01211e-05	16.0989	A	C	6.49656e-05	1.23369	1.36461	0.365962
3	175316138	rs371148260	AT	A	0.16609	0.0407638	0.0101599	6.01534e-05	16.0979	AT	A	0.166171	-0.0594653	0.0277172	0.0319187
2	206100202	rs112019404	A	G	0.00827475	0.164631	0.0410402	6.03473e-05	16.0918	A	G	0.0079227	0.113036	0.113395	0.318845
1	58887827	rs706421	T	C	0.282046	-0.0334888	0.00834998	6.0552e-05	16.0853	T	C	0.281082	0.0267678	0.0221076	0.225973
1	8681021	rs551823982	T	A	0.00864033	0.174555	0.0435255	6.0613e-05	16.0834	T	A	0.00842147	-0.177276	0.129357	0.170548
2	114804949	2:114804949_CA_C	C	CA	0.00100227	0.480006	0.119706	6.07487e-05	16.0791	C	CA	0.000993012	-0.149602	0.375642	0.69044
22	23403071	rs111826289	G	C	0.000219847	0.89941	0.224367	6.1067e-05	16.0693	G	C	0.000121799	-4.05331	5.00281	0.417821
8	109234276	rs34513996	A	G	0.00257528	0.283548	0.0707397	6.11504e-05	16.0667	A	G	0.00264689	0.206145	0.186996	0.270286
4	62443009	rs573506936	C	A	0.00126701	0.444894	0.111025	6.14533e-05	16.0573	C	A	0.00161316	0.208875	0.271946	0.442443
6	170464145	rs3012375	C	T	0.233183	-0.0356205	0.00888923	6.14556e-05	16.0573	C	T	0.238236	-0.0309991	0.0235778	0.188591
2	181314317	2:181314317_AT_A	A	AT	0.000545655	1.01914	0.254331	6.14626e-05	16.0572	A	AT	0.000558755	-2.22827	1.22204	0.068243
3	161522943	rs1436739	C	T	0.0684134	-0.0600271	0.0149807	6.15028e-05	16.0557	C	T	0.0672475	0.0199296	0.0393297	0.612342
15	74593169	rs351189	C	T	0.329257	-0.0322404	0.00804631	6.15304e-05	16.0549	C	T	0.326526	-0.0264841	0.0214251	0.216412
15	24085589	15:24085589_CA_C	C	CA	0.00364538	0.279073	0.0696552	6.16293e-05	16.052	C	CA	0.00333962	0.215589	0.197896	0.275974
4	12594765	rs530987696	G	T	0.00208174	0.31192	0.0778561	6.1661e-05	16.051	G	T	0.00242082	0.34625	0.186805	0.0638058
1	53089949	rs139363122	A	G	0.00103042	0.550103	0.137317	6.17333e-05	16.0487	A	G	0.00112479	0.318716	0.353578	0.367375
21	34514074	rs574000116	C	T	0.00176936	0.339634	0.0847862	6.18142e-05	16.0462	C	T	0.00186081	-0.351365	0.269631	0.192529
2	138043550	rs145518971	A	G	0.0203535	-0.114896	0.0286854	6.19219e-05	16.0431	A	G	0.0201973	-0.00761322	0.0744967	0.918602
15	75031521	rs2472298	G	A	0.292512	-0.0334372	0.00834817	6.19307e-05	16.0427	G	A	0.295153	-0.00947282	0.022134	0.668668
18	28774587	rs528593949	C	T	0.00210876	0.371563	0.0927794	6.20704e-05	16.0384	C	T	0.00193818	-0.26445	0.305446	0.386609
10	51551255	rs113772591	T	G	0.000571332	0.612697	0.153021	6.2277e-05	16.0321	T	G	0.000479541	-0.0627294	0.523578	0.904634
5	162029524	rs201104239	T	G	0.0715381	-0.0685525	0.0171235	6.24355e-05	16.0273	T	G	0.0726362	0.00949324	0.0444991	0.831065
1	163284375	rs571127605	C	A	0.00210615	0.350748	0.0876169	6.24903e-05	16.0256	C	A	0.00185414	-0.802599	0.348567	0.021303
2	67288430	rs193106802	A	G	0.00306002	-0.333826	0.0833921	6.25197e-05	16.0247	A	G	0.00313639	0.103205	0.194549	0.595776
7	119996889	rs183455516	T	C	0.00173704	0.357118	0.0892137	6.2559e-05	16.0236	T	C	0.00155239	-0.183015	0.293632	0.533101
2	80786467	rs185692558	A	C	0.0011224	-0.58216	0.145483	6.2925e-05	16.0125	A	C	0.000987821	0.0657184	0.356296	0.853661
2	109528904	rs139625192	A	C	0.00229877	-0.361918	0.0904523	6.30201e-05	16.0096	A	C	0.0021161	0.0781953	0.217808	0.719588
2	239395921	rs71426535	G	A	0.0211817	0.106645	0.0266537	6.30414e-05	16.0091	G	A	0.0220348	0.033525	0.0703749	0.633805
21	46745384	rs79858539	A	G	0.0515759	0.0677786	0.0169411	6.31164e-05	16.0067	A	G	0.0515137	-0.0505707	0.046594	0.277768
4	183256647	rs372965020	C	CA	0.481536	0.0322539	0.00806456	6.34879e-05	15.9957	C	CA	0.481794	0.0203499	0.0215365	0.344709
21	35714834	rs539437714	G	A	0.00240609	0.308588	0.0771621	6.35528e-05	15.9937	G	A	0.00253105	0.215719	0.204877	0.292379
1	240132873	rs577431677	C	T	0.0011708	0.438654	0.109695	6.36537e-05	15.9908	C	T	0.00123969	-0.127647	0.328209	0.697335
12	123830556	rs76328346	C	T	0.0133048	0.134976	0.033756	6.37214e-05	15.9886	C	T	0.0134891	-0.0450274	0.0932807	0.629303
3	34093626	rs528029224	A	G	0.0018015	0.406721	0.101717	6.37336e-05	15.9884	A	G	0.00165767	0.349691	0.282791	0.216246
11	102401411	rs55701929	C	A	0.0211307	0.101035	0.0252709	6.38564e-05	15.9846	C	A	0.0217199	-0.104501	0.0707065	0.139419
8	134014364	rs142661041	T	C	0.00900508	-0.179071	0.0447962	6.40277e-05	15.9797	T	C	0.00857695	0.0445199	0.114968	0.69858
12	61771912	rs78814265	A	C	0.018818	0.106566	0.0266622	6.41799e-05	15.9752	A	C	0.0187356	0.0841622	0.071631	0.240018
2	242012095	rs542982986	C	G	0.00874804	-0.17146	0.0429164	6.46349e-05	15.9617	C	G	0.00838427	-0.0875043	0.114969	0.446589
10	133152754	rs74160895	T	C	0.0469361	-0.0721144	0.0180531	6.48096e-05	15.9566	T	C	0.0469536	-0.020625	0.0476842	0.665354
20	55919387	rs28368107	C	G	0.0101333	-0.165081	0.0413356	6.50578e-05	15.9494	C	G	0.0102239	0.036998	0.103353	0.720359
18	40528307	rs111692872	T	G	0.0444499	-0.0749872	0.0187807	6.53011e-05	15.9423	T	G	0.0453469	0.0130617	0.0483295	0.786958
6	83577667	rs7767394	G	A	0.297216	0.0325198	0.00814636	6.55322e-05	15.9356	G	A	0.297601	-0.0179921	0.0219434	0.412254
11	85812785	rs17745409	G	A	0.1678	0.0398218	0.00997683	6.5678e-05	15.9315	G	A	0.166039	-0.0199098	0.0270972	0.462489
3	105866087	rs183586236	C	G	0.00204225	0.330292	0.0827541	6.57284e-05	15.93	C	G	0.00184317	0.0860697	0.248429	0.729
4	10552123	rs116695028	T	A	0.0342125	0.0815969	0.0204477	6.59312e-05	15.9242	T	A	0.0342813	0.0662519	0.0548051	0.226715
11	132038903	rs11272740	T	TAGAGTCAGACATCAC	0.364654	-0.0315082	0.00789934	6.64327e-05	15.9098	T	TAGAGTCAGACATCAC	0.364803	-0.0259109	0.0211612	0.220782
8	1449694	rs539375588	A	G	0.00163181	0.35792	0.0897437	6.65622e-05	15.9061	A	G	0.00162578	0.00932038	0.262886	0.971718
9	2825732	rs10812750	A	G	0.374942	-0.0314235	0.00787929	6.66003e-05	15.905	A	G	0.377509	-0.00992642	0.0210847	0.637792
2	68895830	rs181513204	G	T	0.00697945	-0.1999	0.0501241	6.66038e-05	15.905	G	T	0.00732378	0.133135	0.118728	0.262144
3	22373800	3:22373800_GTAAC_G	G	GTAAC	0.00113	-0.719538	0.180432	6.66702e-05	15.903	G	GTAAC	0.00111825	0.195572	0.375334	0.602324
2	77332529	rs191109470	A	G	0.00532456	0.203713	0.0510935	6.68953e-05	15.8967	A	G	0.00563887	0.00647002	0.138192	0.962657
15	94066424	rs1489138	G	A	0.119899	0.0513887	0.0128892	6.69247e-05	15.8958	G	A	0.120873	-0.0297687	0.0349474	0.394316
3	134431388	rs73222790	A	G	0.00962152	-0.183211	0.045962	6.71554e-05	15.8893	A	G	0.00957978	0.0839518	0.112921	0.457206
1	82375955	rs143198030	C	T	0.0202962	0.107553	0.0269831	6.72172e-05	15.8877	C	T	0.0205323	0.0506518	0.0727636	0.486357
2	76865325	rs142817674	A	G	0.00682141	0.175784	0.044102	6.72402e-05	15.887	A	G	0.00666211	0.139667	0.118669	0.239217
5	176458024	rs571283898	T	C	0.00132705	0.442834	0.111104	6.72598e-05	15.8863	T	C	0.00138623	-0.776105	0.4048	0.0552055
8	55987022	rs540550158	T	C	0.00390587	0.239766	0.0601572	6.7294e-05	15.8855	T	C	0.00384555	0.0543325	0.170686	0.750243
2	65260016	rs145152802	T	A	0.00246328	0.296685	0.0744427	6.73649e-05	15.8835	T	A	0.00203979	0.240243	0.220638	0.276217
16	3617503	rs9925749	T	G	0.490136	-0.0297378	0.00746241	6.74756e-05	15.8803	T	G	0.490906	-0.00526949	0.0200562	0.792754
14	57990720	rs550388266	GGGA	G	0.00146343	0.375516	0.094254	6.77399e-05	15.8729	GGGA	G	0.0017174	0.0694004	0.250515	0.781756
12	39580745	rs12578137	T	C	0.312561	0.031983	0.00802871	6.78847e-05	15.8689	T	C	0.309545	-0.032587	0.0218083	0.135111
2	103495558	rs551021619	A	G	0.00211614	0.329872	0.0828145	6.79773e-05	15.8664	A	G	0.00202716	0.168129	0.23387	0.472202
13	73922341	rs117745732	A	G	0.0222397	-0.110583	0.0277677	6.82197e-05	15.8598	A	G	0.0231284	-0.0563363	0.0715496	0.431063
3	13605777	rs115042669	A	G	0.0163007	-0.13124	0.0329591	6.83671e-05	15.8556	A	G	0.0166965	-0.0244255	0.084457	0.772424
21	37886193	rs112202764	A	G	7.90229e-05	2.19541	0.55135	6.83721e-05	15.8554	A	G	7.68118e-05	-2.98998	3.41397	0.381135
4	133825483	rs575720337	G	A	0.00218024	-0.420282	0.105557	6.84638e-05	15.8529	G	A	0.00210125	-0.273787	0.279729	0.327698
12	69384665	rs10878887	G	C	0.341313	-0.0320846	0.00805913	6.85847e-05	15.8495	G	C	0.341377	0.000178062	0.0214757	0.993385
6	127260076	6:127260076_TG_T	T	TG	0.0082374	-0.18427	0.0462937	6.87863e-05	15.844	T	TG	0.00823497	0.0680877	0.11453	0.552181
6	20051873	rs182607336	A	C	0.00341358	0.263538	0.0662094	6.88076e-05	15.8434	A	C	0.00311467	-0.300654	0.220038	0.171822
12	37993955	rs12296760	C	A	0.00139267	0.571135	0.143509	6.89755e-05	15.8387	C	A	0.00135556	0.0359648	0.440273	0.934895
5	164018790	rs189754719	A	G	0.00144906	0.379404	0.0953381	6.90431e-05	15.8369	A	G	0.00179818	-0.00278013	0.249048	0.991093
8	31161495	rs561694605	C	T	0.00425521	0.25248	0.0634519	6.91829e-05	15.8331	C	T	0.00400677	-0.0348035	0.190855	0.855304
2	2668458	2:2668458_CACAT_C	C	CACAT	0.00665682	-0.210367	0.0528703	6.92258e-05	15.8319	C	CACAT	0.00681935	0.255271	0.121175	0.0351499
2	216505585	rs6726101	A	G	0.112764	0.0465666	0.0117044	6.93335e-05	15.8289	A	G	0.113761	-0.0140192	0.0316889	0.658199
4	39431290	rs115257404	A	G	0.0117735	0.137518	0.0345652	6.93456e-05	15.8285	A	G	0.0121128	0.0202989	0.0938287	0.828723
6	134323740	rs71576339	A	G	0.0422924	-0.0751697	0.0188942	6.93651e-05	15.8281	A	G	0.0423157	-0.0790345	0.0508052	0.119794
4	8030716	rs558882694	T	C	0.00138184	0.377399	0.0948695	6.9474e-05	15.8252	T	C	0.00148104	-0.174999	0.286848	0.541813
11	99247404	rs141903197	C	T	0.00736549	-0.192071	0.0482867	6.95807e-05	15.8223	C	T	0.00743298	-0.0729442	0.124609	0.558289
10	95334730	rs537949208	G	C	0.00116038	0.429617	0.108006	6.95852e-05	15.8222	G	C	0.00129817	0.238589	0.273975	0.383841
3	146423340	rs4681124	A	G	0.0711718	-0.0595978	0.0149834	6.96164e-05	15.8212	A	G	0.0720583	-0.0169981	0.0393957	0.666127
6	84521301	rs61555720	A	T	0.0699452	0.0597483	0.0150213	6.96232e-05	15.8211	A	T	0.0712203	-0.0498788	0.0410555	0.224399
3	103920266	rs4894990	A	G	0.00183699	0.361257	0.0908287	6.96898e-05	15.8193	A	G	0.0019466	-0.0915692	0.269454	0.733983
16	23460609	rs571583505	G	T	0.00441646	0.224725	0.0565106	6.98811e-05	15.814	G	T	0.00448745	0.0299306	0.15699	0.848798
7	102147432	rs62484772	C	T	0.0269782	0.118061	0.0296897	6.99349e-05	15.8125	C	T	0.0266844	0.0306408	0.081218	0.705976
12	97048528	rs77667488	A	C	0.0114641	0.134212	0.0337556	7.00884e-05	15.8085	A	C	0.0119105	0.0272281	0.091425	0.765842
9	261772	rs80314218	T	A	0.000150431	1.16549	0.293139	7.01165e-05	15.8077	T	A	0.000103574	0.0913588	1.10632	0.934186
5	119580494	rs11241539	G	C	0.0204055	-0.108329	0.0272523	7.03631e-05	15.8009	G	C	0.0201675	-0.0116612	0.0712275	0.869953
5	92356493	rs76151325	A	G	0.135769	-0.0438032	0.01102	7.04126e-05	15.7997	A	G	0.135802	-0.0263209	0.0292539	0.368259
3	73886288	rs149707783	T	C	0.0038708	0.237782	0.0598226	7.04431e-05	15.7989	T	C	0.00407747	0.127528	0.158363	0.420654
9	79846925	rs144375421	T	C	0.00116927	0.441176	0.110996	7.04678e-05	15.7983	T	C	0.0012452	-0.205074	0.343096	0.550029
10	109741251	rs139238307	GT	G	0.00860372	0.165122	0.0415487	7.06219e-05	15.7941	GT	G	0.00851762	-0.138091	0.121722	0.256595
15	40564693	rs55806501	T	C	0.00309985	-0.292558	0.0736149	7.06249e-05	15.794	T	C	0.00339918	-0.107646	0.178558	0.546601
19	11117571	rs183436141	A	G	0.00807922	-0.189935	0.047793	7.0644e-05	15.7936	A	G	0.0077143	0.00858358	0.123521	0.944599
6	32528809	rs28849693	A	G	0.409843	0.0352024	0.00885839	7.0703e-05	15.7919	A	G	0.407794	0.0117905	0.0236599	0.618249
1	44062352	rs181664717	T	G	0.00733473	0.174949	0.0440324	7.09177e-05	15.7862	T	G	0.00747541	0.0203114	0.12154	0.867278
4	132437153	rs115351787	G	C	0.000886453	-0.638626	0.160735	7.09233e-05	15.786	G	C	0.00102279	0.221446	0.302046	0.463466
9	138509060	rs115168144	G	C	0.14094	-0.044576	0.0112201	7.10077e-05	15.7837	G	C	0.143591	-0.00821752	0.0296004	0.781308
21	15300621	rs145215858	T	G	0.00758363	0.191242	0.0481492	7.13104e-05	15.7757	T	G	0.00727735	0.00929159	0.138206	0.946399
8	13076880	rs373793714	A	C	0.00259	-0.445193	0.112095	7.14022e-05	15.7734	A	C	0.0024378	0.151319	0.26044	0.561232
15	46164002	rs1918517	T	C	0.000116968	1.40267	0.353256	7.16599e-05	15.7664	T	C	9.14465e-05	-1.61655	2.37747	0.496537
2	192710751	rs115397098	G	A	0.0279023	0.0900376	0.0226755	7.16611e-05	15.7665	G	A	0.0270648	-0.00610003	0.0626959	0.922492
6	145357201	rs17074744	C	T	0.000221344	1.06818	0.269022	7.16885e-05	15.7657	C	T	0.000113666	0.526776	1.34737	0.695821
4	12416750	rs149071905	T	C	0.00134021	0.433773	0.109266	7.19052e-05	15.76	T	C	0.00130375	-0.0152573	0.325676	0.962634
5	37571793	rs184640405	T	C	0.0187056	0.10873	0.0273983	7.23318e-05	15.7489	T	C	0.018492	-0.0691016	0.0778172	0.374541
6	84250381	rs73484825	C	T	7.2555e-05	1.67599	0.422421	7.26036e-05	15.7417	C	T	5.03815e-05	2.02406	1.26274	0.108955
10	95172838	rs57358319	T	C	0.000637737	0.54505	0.137381	7.26548e-05	15.7405	T	C	0.000597992	0.173489	0.415612	0.676363
2	8585699	rs373608482	A	AT	0.295741	0.0332419	0.00837875	7.26576e-05	15.7403	A	AT	0.296671	0.0231314	0.0223483	0.300649
2	120801147	2:120801147_AT_A	A	AT	0.0135798	-0.17304	0.0436206	7.2803e-05	15.7366	A	AT	0.0135935	-0.0477618	0.113062	0.672703
19	4242687	rs567385756	T	C	0.00137189	0.440848	0.111132	7.28182e-05	15.7362	T	C	0.00146216	0.273315	0.285223	0.337937
16	82338411	rs114747189	T	C	0.000475569	0.742244	0.187131	7.2956e-05	15.7327	T	C	0.000438135	0.124796	0.594249	0.833663
8	24961408	rs77804262	T	A	0.170023	0.0394976	0.00996085	7.33092e-05	15.7235	T	A	0.168045	0.00129721	0.0269048	0.961545
2	125826604	rs573011867	A	G	0.00196125	-0.51587	0.130123	7.3554e-05	15.7171	A	G	0.00195037	0.276528	0.301683	0.359343
13	25728140	rs141980914	T	C	0.024345	0.102579	0.0258765	7.36464e-05	15.7147	T	C	0.0242762	0.0503241	0.0700098	0.472255
2	77379846	2:77379846_AG_A	A	AG	0.00156553	0.395593	0.0997951	7.36882e-05	15.7137	A	AG	0.0017501	0.0454126	0.271449	0.867136
17	7190435	rs8082645	G	T	0.263056	-0.0425337	0.0107303	7.37342e-05	15.7124	G	T	0.262172	0.01789	0.0284806	0.529908
6	29925268	rs17186335	A	C	0.0669673	0.0596765	0.0150558	7.37972e-05	15.7108	A	C	0.0676257	0.00637582	0.0404352	0.874709
5	146160226	rs75014008	A	C	0.00128649	0.41679	0.105158	7.3865e-05	15.7091	A	C	0.00112444	0.00832158	0.34267	0.980626
6	133760606	rs563337985	G	A	0.00165989	0.430822	0.108709	7.39908e-05	15.706	G	A	0.00174728	-0.274759	0.330323	0.405528
17	80276286	rs35669979	T	C	0.00102325	0.483907	0.122116	7.41148e-05	15.7029	T	C	0.00124083	-0.0475529	0.328048	0.884745
2	101231266	rs75651272	A	C	0.00019057	0.985899	0.248814	7.42022e-05	15.7006	A	C	0.000201774	-1.75849	1.54682	0.255606
7	138046264	rs441320	G	A	0.148963	0.0413546	0.0104371	7.4241e-05	15.6996	G	A	0.148798	-0.00305441	0.0282464	0.913889
10	27618884	rs237592	T	C	0.0104794	-0.15621	0.0394268	7.43193e-05	15.6976	T	C	0.0107607	0.120921	0.0960338	0.207976
5	22445495	rs546598099	T	C	0.0043513	0.232809	0.0587722	7.45714e-05	15.6912	T	C	0.00466123	-0.0514103	0.161429	0.750129
1	244659488	rs372084741	A	G	0.0059218	0.19407	0.0489947	7.46227e-05	15.6898	A	G	0.00631311	-0.234679	0.143683	0.102405
2	17596643	rs60984901	C	CA	0.185225	-0.0423799	0.0106996	7.46726e-05	15.6886	C	CA	0.187905	-0.0391865	0.0283829	0.167391
10	92462854	rs7093594	A	G	0.000174761	1.24179	0.313532	7.47464e-05	15.6867	A	G	0.000132969	0.619056	1.09458	0.571689
15	51278388	15:51278388_CT_C	C	CT	0.0566974	-0.0770384	0.0194526	7.48481e-05	15.6841	C	CT	0.0573197	-0.0972552	0.0519881	0.0613839
13	41915668	rs543510191	G	A	0.00384797	-0.269167	0.0679694	7.4912e-05	15.6826	G	A	0.00335297	0.353896	0.163309	0.0302321
14	101518910	rs4906032	G	A	0.348271	-0.0312854	0.00790055	7.49803e-05	15.6808	G	A	0.344861	-0.0108458	0.0212076	0.609063
3	11111652	rs73035015	G	A	0.0601802	-0.0642158	0.0162179	7.50843e-05	15.6781	G	A	0.0585154	-0.069872	0.044033	0.112556
9	6816076	rs34302431	A	G	0.0155736	-0.131093	0.0331169	7.54256e-05	15.6697	A	G	0.0152331	0.0197316	0.0854801	0.817445
5	91533373	rs542510536	G	A	0.00145683	0.386479	0.0976522	7.56711e-05	15.6635	G	A	0.00141183	-0.104325	0.30119	0.729061
17	43022578	rs565267079	T	C	0.00138721	0.379612	0.0959483	7.60805e-05	15.6533	T	C	0.00151135	0.0486709	0.271519	0.857738
7	47833918	rs567403484	A	G	0.00426882	-0.252694	0.0638779	7.62494e-05	15.6491	A	G	0.00396893	0.0374369	0.160777	0.815878
6	142555728	6:142555728_CCTT_C	C	CCTT	0.0037869	0.318084	0.0804132	7.63359e-05	15.6469	C	CCTT	0.00357517	-0.00521742	0.241351	0.982753
2	79921852	rs79180559	T	C	0.000173097	1.09073	0.275771	7.6466e-05	15.6436	T	C	0.00011555	0.0732733	1.24923	0.953227
1	244535951	rs12058136	C	T	0.0503503	-0.075907	0.0191922	7.65027e-05	15.6428	C	T	0.0506611	0.0948197	0.0487564	0.0518032
20	41495303	rs147027616	A	G	0.0151098	-0.128106	0.0323917	7.65628e-05	15.6413	A	G	0.0150274	0.0051714	0.0833311	0.950516
9	105387262	rs534518691	C	G	0.00130546	0.396731	0.100324	7.66922e-05	15.638	C	G	0.00152469	0.182106	0.257127	0.478801
11	108199131	rs4988116	G	A	0.0047238	0.217031	0.0548846	7.67545e-05	15.6366	G	A	0.00463618	-0.0247783	0.160338	0.877186
7	119713351	rs577603264	C	A	0.00156008	0.35766	0.0904489	7.67662e-05	15.6363	C	A	0.00134355	-0.357734	0.324385	0.270111
1	27472320	rs551483879	T	C	0.00169787	-0.523411	0.132369	7.67975e-05	15.6355	T	C	0.00160575	-0.0338047	0.328987	0.918158
4	86809773	rs183118186	A	T	0.00205278	-0.441333	0.111613	7.68184e-05	15.6352	A	T	0.00182423	0.0296553	0.280162	0.915701
13	100816298	rs144528871	G	A	0.00331435	-0.295336	0.0746966	7.69161e-05	15.6326	G	A	0.00358618	-0.324413	0.195036	0.0962423
17	59313911	rs140553377	C	G	0.0200109	-0.116589	0.0294893	7.69862e-05	15.631	C	G	0.0196183	-0.156733	0.0810948	0.0532714
10	19849081	rs182456072	A	G	0.00482063	0.215752	0.0545739	7.70539e-05	15.6293	A	G	0.00499676	-0.00748055	0.151595	0.960644
5	2894759	rs533681116	C	G	0.00286733	0.280379	0.070924	7.71036e-05	15.628	C	G	0.00258339	-0.000268013	0.215554	0.999008
20	45366185	20:45366185_GAC_G	G	GAC	0.312673	-0.03524	0.00891472	7.71725e-05	15.6263	G	GAC	0.314351	0.0292795	0.0236888	0.216457
8	132537093	rs17536880	A	G	0.200398	-0.0390018	0.00986637	7.71767e-05	15.6262	A	G	0.202409	-0.00104598	0.025975	0.967879
1	224850189	rs10915687	C	T	0.141187	-0.0430055	0.0108799	7.72636e-05	15.6242	C	T	0.140181	0.0372582	0.0286769	0.193861
1	246357531	rs188564840	C	T	0.00760303	0.17291	0.0437482	7.73724e-05	15.6214	C	T	0.00740289	0.0402253	0.122737	0.743112
3	127187411	rs1072711	A	G	0.20581	0.0364781	0.00922953	7.73949e-05	15.6209	A	G	0.206373	-0.000737018	0.0247731	0.976266
18	67759243	rs145358312	T	C	0.00166042	0.338993	0.0857732	7.74348e-05	15.6199	T	C	0.00160527	0.225606	0.239447	0.346091
11	103861335	rs117884485	T	C	0.0510565	0.067198	0.0170044	7.75677e-05	15.6167	T	C	0.0521553	0.053092	0.0446885	0.234816
3	182766358	rs138527910	C	T	0.00381007	-0.326129	0.0825304	7.76243e-05	15.6153	C	T	0.00379391	0.102798	0.19969	0.606703
4	78129686	rs564329255	A	C	0.00185705	0.33375	0.0844635	7.76913e-05	15.6136	A	C	0.00199998	0.126212	0.225547	0.575763
1	95529062	rs12138409	T	C	0.0236485	-0.102385	0.0259113	7.77e-05	15.6133	T	C	0.0233042	-0.00537616	0.0678851	0.936878
3	132642505	rs73205600	G	C	0.0616609	0.0603956	0.0152853	7.77531e-05	15.6121	G	C	0.0619078	0.0277609	0.0410075	0.498425
12	34834356	rs11524531	C	G	0.0797961	-0.0734881	0.0186001	7.78433e-05	15.61	C	G	0.0803012	-0.0901777	0.0496724	0.0694547
9	13473315	rs149112277	C	T	0.00862558	0.164111	0.0415374	7.78509e-05	15.6098	C	T	0.00801066	0.0475858	0.118603	0.68826
22	17799265	rs530404922	C	A	0.00137403	0.438103	0.110898	7.79883e-05	15.6065	C	A	0.00111717	0.034716	0.373442	0.925934
3	64684888	rs56177518	G	T	0.0876765	0.0517364	0.0130965	7.80189e-05	15.6057	G	T	0.0890449	-0.0370745	0.0355674	0.297238
11	98953892	rs726533	C	T	0.280121	0.0328729	0.00832237	7.81702e-05	15.6021	C	T	0.279383	-0.00307243	0.0224763	0.891271
3	16657654	rs558017249	G	A	0.00535574	0.199508	0.0505159	7.8346e-05	15.5978	G	A	0.00501943	-0.22758	0.158514	0.151085
6	96695856	rs147354236	C	G	0.0121741	-0.147076	0.0372428	7.84382e-05	15.5955	C	G	0.0120816	0.0149594	0.0951259	0.875041
4	98619312	rs534825844	A	G	0.00122853	0.399112	0.101064	7.8448e-05	15.5954	A	G	0.00128288	-0.499207	0.349578	0.153284
6	106672151	rs118090650	A	G	0.00229273	-0.359236	0.090971	7.85096e-05	15.5939	A	G	0.00233878	0.0435925	0.211627	0.836801
6	97694333	6:97694333_TA_T	T	TA	0.00346632	-0.319263	0.0808499	7.85312e-05	15.5933	T	TA	0.00352075	0.0535576	0.193292	0.781718
2	97034352	rs180754002	A	G	0.00543973	0.195031	0.049391	7.85699e-05	15.5924	A	G	0.0055552	0.0246216	0.13772	0.85811
5	134686905	rs186476612	T	C	0.00469767	-0.257314	0.0651815	7.89195e-05	15.584	T	C	0.00485712	-0.245865	0.173117	0.155543
12	81817286	rs576643184	C	T	0.00327732	0.285827	0.0724061	7.89524e-05	15.5832	C	T	0.00306257	-0.350442	0.24169	0.147069
5	88979383	rs534062831	A	G	0.00128506	0.440531	0.111596	7.89556e-05	15.5832	A	G	0.00111364	0.274039	0.325402	0.3997
11	68095120	rs572334479	C	T	0.00669883	0.233543	0.0591618	7.89624e-05	15.583	C	T	0.00651676	-0.253019	0.18007	0.159988
21	17732490	rs28807501	T	A	0.000536537	0.868071	0.219925	7.90943e-05	15.5798	T	A	0.000468487	0.159443	0.725993	0.826167
19	46366725	rs541326655	A	G	0.00113862	0.45607	0.115559	7.92599e-05	15.576	A	G	0.00120567	-0.191153	0.351451	0.586514
2	199375521	rs182244557	T	A	0.00129182	0.428251	0.108523	7.94068e-05	15.5723	T	A	0.00138841	0.351951	0.266516	0.186648
12	80036375	rs148366800	A	G	0.00461947	0.226052	0.0572948	7.96619e-05	15.5663	A	G	0.00449083	0.198015	0.156021	0.204385
10	120821393	rs541853933	C	T	0.00148736	0.367304	0.0930978	7.96806e-05	15.5658	C	T	0.00157487	-0.0494795	0.267864	0.85345
14	34951628	rs150977511	A	C	0.0193852	-0.115944	0.0293887	7.97319e-05	15.5645	A	C	0.019958	0.0705722	0.0735103	0.337039
1	14728449	rs181447224	T	C	0.00107116	0.423673	0.10739	7.97398e-05	15.5645	T	C	0.00104929	0.291277	0.298785	0.329623
15	67346758	rs113285134	A	G	0.00654124	0.206862	0.052439	7.98646e-05	15.5615	A	G	0.00640453	0.18292	0.140886	0.194168
15	44068160	rs3844075	C	G	0.0824257	-0.0543823	0.0137891	8.01777e-05	15.554	C	G	0.081991	-0.0347229	0.0367598	0.344869
1	192324772	rs185277402	G	T	0.00377642	0.300483	0.0761925	8.02216e-05	15.553	G	T	0.00353684	0.00626902	0.224252	0.977698
14	97734703	rs182639877	T	C	0.00340226	0.266749	0.0676432	8.03111e-05	15.551	T	C	0.00399514	0.213967	0.164386	0.193049
5	86421201	rs73161160	A	G	9.80849e-05	1.40625	0.35663	8.04096e-05	15.5485	A	G	7.20694e-05	-0.616839	1.96889	0.754058
8	126070681	rs149943648	A	G	0.00087095	0.459651	0.116579	8.05274e-05	15.5459	A	G	0.000851553	0.132423	0.33852	0.695662
4	171361606	rs80253913	A	G	0.00376093	0.246054	0.0624119	8.06668e-05	15.5427	A	G	0.00383048	0.0162035	0.174253	0.925913
4	18277409	rs4698230	T	A	0.483931	0.0294468	0.00747049	8.08904e-05	15.5374	T	A	0.484773	0.0156374	0.0199771	0.433765
5	177449073	rs527627459	T	C	0.0311392	0.0856917	0.0217396	8.0894e-05	15.5373	T	C	0.0311446	0.0323347	0.0587853	0.582287
6	31243767	rs3931670	C	G	0.244	0.0341075	0.00865315	8.09304e-05	15.5364	C	G	0.243379	-0.00301358	0.0232317	0.896789
12	128258849	rs10847448	C	G	0.426631	-0.0299164	0.00758998	8.09511e-05	15.5359	C	G	0.430799	-0.00107118	0.0202639	0.957842
6	45535404	rs7752559	T	C	0.000544286	0.60729	0.154082	8.10249e-05	15.5342	T	C	0.000699726	-0.922721	0.581142	0.112338
4	78582320	rs75375424	A	G	0.000910312	0.532351	0.135077	8.1112e-05	15.5322	A	G	0.000959774	0.357596	0.364368	0.326389
18	68591317	rs538567012	T	G	0.00104865	0.43991	0.111624	8.11455e-05	15.5315	T	G	0.00108098	-0.375594	0.369844	0.309845
18	41314650	rs182408332	G	A	0.00302391	-0.299404	0.0759747	8.11975e-05	15.5302	G	A	0.00275322	0.0349653	0.191936	0.855448
18	26461755	rs189005651	G	A	0.00178791	0.346534	0.0879429	8.13298e-05	15.5271	G	A	0.00176345	-0.0158472	0.256758	0.950785
14	84368087	rs192681782	C	T	0.00189001	-0.472964	0.120042	8.14866e-05	15.5235	C	T	0.00201277	-0.307064	0.298774	0.304068
10	133574228	rs565783568	G	A	0.00160669	-0.491355	0.124731	8.17149e-05	15.5182	G	A	0.0016319	0.555191	0.249155	0.0258611
14	35018149	rs566253383	A	T	0.0241905	-0.121945	0.0309576	8.17864e-05	15.5165	A	T	0.0246525	0.14521	0.0765202	0.0577397
2	109180229	rs189908582	G	C	0.00242095	-0.339151	0.0861052	8.18892e-05	15.5141	G	C	0.00222633	-0.0113648	0.215069	0.957857
3	748168	rs77521678	G	C	0.0497167	-0.0723611	0.0183761	8.22407e-05	15.5061	G	C	0.0505518	-0.053513	0.0482051	0.266951
10	123304511	rs117693837	C	G	0.00138148	-0.48307	0.122676	8.22449e-05	15.506	C	G	0.00149069	0.0733407	0.263564	0.780808
2	161430685	rs142054805	A	C	0.0160538	0.118959	0.0302112	8.23037e-05	15.5045	A	C	0.0161028	-0.0705043	0.0850825	0.407297
14	20925154	rs1130409	G	T	0.483154	0.0293806	0.00746193	8.23673e-05	15.5031	G	T	0.483633	-0.020119	0.019916	0.312403
14	85022482	rs73377399	T	A	0.00767991	-0.182788	0.0464251	8.24167e-05	15.5021	T	A	0.00835748	-0.103809	0.115978	0.370747
1	119394676	rs201402629	A	G	0.0418509	-0.0876889	0.0222719	8.24383e-05	15.5015	A	G	0.0425783	-0.00183801	0.057883	0.974668
19	19660577	rs34123065	A	G	0.0497974	0.0680092	0.0172741	8.24843e-05	15.5005	A	G	0.049634	0.0775052	0.045854	0.090978
8	49845628	8:49845628_CCTAT_C	C	CCTAT	0.00695994	0.20712	0.0526079	8.24888e-05	15.5004	C	CCTAT	0.00712469	0.199787	0.137102	0.145057
11	66305466	rs143015213	A	G	0.0188226	0.129057	0.032791	8.29406e-05	15.4901	A	G	0.0191549	-0.109046	0.0917127	0.23444
3	74495743	rs534320268	GA	G	0.00295502	-0.339179	0.0861793	8.29419e-05	15.49	GA	G	0.00301098	-0.000211007	0.208789	0.999194
3	70422507	3:70422507_TC_T	T	TC	0.00155499	0.365533	0.0928778	8.29772e-05	15.4892	T	TC	0.00189609	-0.1687	0.259686	0.515931
1	184397071	rs76004826	A	C	0.000100873	1.21289	0.308198	8.30469e-05	15.4876	A	C	0.000103753	-0.551014	1.25029	0.659423
6	108285654	rs56975848	G	C	7.90256e-05	1.58383	0.402466	8.30857e-05	15.4867	G	C	7.09349e-05	0.260749	1.46361	0.858602
3	54113502	rs729502	T	C	0.375264	0.0305579	0.00776523	8.31215e-05	15.486	T	C	0.373503	-0.00946711	0.020707	0.647531
11	105606238	rs117308835	C	G	0.011515	0.132627	0.0337028	8.31335e-05	15.4857	C	G	0.0110674	-0.00890309	0.0959434	0.926066
2	75909959	rs188785905	G	A	0.00262913	0.273501	0.0695049	8.32001e-05	15.4841	G	A	0.00272923	0.177155	0.184173	0.336104
11	78566633	rs118039412	C	T	0.0233585	0.0970219	0.0246575	8.32746e-05	15.4825	C	T	0.0233889	-0.0202493	0.067933	0.765644
5	1272270	rs201025060	A	G	0.00124466	-0.599797	0.152437	8.32957e-05	15.482	A	G	0.00141833	0.238417	0.301399	0.428923
2	72199094	rs533322683	T	C	0.00123707	-0.588881	0.149682	8.34697e-05	15.478	T	C	0.00131058	0.319491	0.300664	0.287956
3	191682910	3:191682910_CCAT_C	C	CCAT	0.00481643	0.213045	0.0541541	8.35287e-05	15.4768	C	CCAT	0.00462875	0.120273	0.150203	0.423281
9	28433955	rs62555198	C	A	0.00178573	-0.526884	0.133932	8.35588e-05	15.4761	C	A	0.00164517	0.428527	0.292247	0.142562
14	23500090	rs555062079	T	C	0.00658574	0.207231	0.0526817	8.36668e-05	15.4735	T	C	0.0067433	0.075652	0.14267	0.595932
1	176310215	1:176310215_GATATATATATATATATATATAT_G	GATATATATATATATATATATAT	G	0.468345	-0.0310682	0.0078996	8.39321e-05	15.4676	GATATATATATATATATATATAT	G	0.467665	-0.0186096	0.0210376	0.376379
13	20834756	rs4769094	C	G	0.00257894	0.286614	0.0728843	8.40818e-05	15.4642	C	G	0.00242817	0.213397	0.20504	0.297989
7	124551398	rs142387461	T	A	0.0083244	0.171372	0.043579	8.40839e-05	15.4641	T	A	0.00832812	0.113701	0.117367	0.332664
6	35649732	rs778330209	A	G	0.00144094	-0.469044	0.119284	8.41825e-05	15.4619	A	G	0.00145769	0.397436	0.244099	0.103489
2	88975545	rs543749587	C	T	0.00129925	0.383266	0.0974713	8.42097e-05	15.4613	C	T	0.00159329	0.248404	0.241406	0.303485
7	37520029	rs147974647	A	G	0.00362684	0.242611	0.0617151	8.454e-05	15.4539	A	G	0.00357146	-0.0336995	0.177821	0.849691
10	56657155	rs17511313	A	C	0.0324909	0.0810315	0.0206143	8.46495e-05	15.4515	A	C	0.0306863	0.148306	0.0552134	0.00723024
4	37186651	4:37186651_CTGT_C	C	CTGT	0.0143531	-0.136846	0.0348137	8.46661e-05	15.4513	C	CTGT	0.0142092	-0.227738	0.0968266	0.0186717
13	83717024	rs117127839	G	C	0.00646153	-0.201217	0.0511996	8.49309e-05	15.4453	G	C	0.0064285	-0.0324969	0.130284	0.803027
12	127701070	rs768951997	T	C	0.00102085	0.45962	0.11697	8.51617e-05	15.4401	T	C	0.0010371	0.0871862	0.337362	0.796071
3	154471544	rs189814209	G	A	0.00117486	-0.53909	0.137209	8.53087e-05	15.4368	G	A	0.00103189	-0.799491	0.444376	0.0719975
10	17214657	rs535364905	C	A	0.00318447	0.265107	0.0674817	8.54484e-05	15.4337	C	A	0.00318521	0.289314	0.176807	0.101772
9	140419274	9:140419274_C_T	T	C	0.01236	0.129974	0.0330866	8.55483e-05	15.4315	T	C	0.0123814	-0.0606313	0.0939638	0.518757
3	66032324	rs552628206	A	G	0.00294439	0.274782	0.0699519	8.55989e-05	15.4304	A	G	0.00302014	-0.0806884	0.20147	0.688789
14	34211207	rs576820693	G	A	0.00238902	0.309663	0.0788481	8.58903e-05	15.424	G	A	0.00258936	0.00246704	0.214677	0.990831
15	82314840	rs189045991	G	A	0.00141369	0.361416	0.0920304	8.5961e-05	15.4224	G	A	0.00149029	-0.0557746	0.268406	0.835386
21	35578191	rs192665641	G	A	0.00370796	-0.290771	0.0740436	8.60014e-05	15.4215	G	A	0.00348133	-0.407833	0.216006	0.0590181
11	80146545	rs2443966	T	G	0.0334133	0.0842979	0.0214665	8.6029e-05	15.4209	T	G	0.0328705	-0.038841	0.0594213	0.513335
2	65110681	rs4671622	C	T	0.336777	0.0321863	0.00819756	8.62514e-05	15.416	C	T	0.339019	-0.0083725	0.0219509	0.702891
11	67613704	rs571788798	T	C	0.00685829	-0.202103	0.0514757	8.63048e-05	15.4149	T	C	0.00686863	-0.100422	0.132956	0.450067
14	45842796	rs34147728	A	C	0.00356896	0.250829	0.0638881	8.63441e-05	15.414	A	C	0.00365884	-0.31105	0.196393	0.113237
5	37889762	rs17328812	C	T	0.0872056	0.0523547	0.0133354	8.63681e-05	15.4134	C	T	0.0863934	0.0445995	0.0357749	0.212519
2	22584105	rs12467991	T	C	0.0405855	-0.0757772	0.0193044	8.65877e-05	15.4086	T	C	0.0399069	0.0834257	0.0496275	0.0927559
5	88985533	rs142032010	G	A	0.0092109	-0.174771	0.0445276	8.67311e-05	15.4057	G	A	0.00944558	0.0787274	0.109371	0.471636
13	37582064	13:37582064_GT_G	G	GT	0.00112634	0.431118	0.109849	8.68552e-05	15.4028	G	GT	0.00107782	-0.582715	0.402782	0.147974
4	95308236	rs552288727	A	G	0.00150071	0.419489	0.106898	8.70213e-05	15.3993	A	G	0.00150749	0.00347741	0.305575	0.99092
9	86666444	rs11793330	G	A	0.288877	-0.0327514	0.00834607	8.70288e-05	15.3991	G	A	0.290745	0.0194795	0.0220548	0.377111
6	25466295	6:25466295_TGAG_T	T	TGAG	0.00140143	-0.617451	0.157369	8.72393e-05	15.3945	T	TGAG	0.00167255	0.0321049	0.317726	0.919514
18	59578119	rs775432871	A	G	0.00127296	0.401007	0.102211	8.7332e-05	15.3925	A	G	0.00120433	1.00707	0.246213	4.30893e-05
9	7390483	rs117320360	T	C	0.00726762	0.164405	0.0419071	8.74238e-05	15.3906	T	C	0.00774851	-0.107165	0.117968	0.363653
17	73724604	rs573918026	AC	A	0.00232657	0.352317	0.0898229	8.76904e-05	15.3848	AC	A	0.00233605	-0.229825	0.279152	0.410338
13	43612163	13:43612163_AATTT_A	A	AATTT	0.0222112	0.0975508	0.0248705	8.76907e-05	15.3848	A	AATTT	0.0223492	0.0632061	0.0669017	0.344781
15	76085062	rs551405639	C	A	0.00251843	-0.377333	0.0962226	8.80158e-05	15.3778	C	A	0.00232571	-0.129001	0.249407	0.604994
8	126555015	rs73706835	A	G	0.00261091	0.269783	0.0688033	8.81563e-05	15.3748	A	G	0.00282212	0.0213648	0.188628	0.909821
5	119163003	rs62373990	T	C	0.372767	0.0302295	0.00770981	8.82129e-05	15.3736	T	C	0.374601	0.0101838	0.0205468	0.620149
6	25658223	rs143085181	G	A	0.0499635	-0.0697975	0.0178036	8.8398e-05	15.3697	G	A	0.0498043	-0.0257585	0.0473851	0.586717
15	47262279	rs550101020	TA	T	0.00276019	-0.432937	0.110434	8.84289e-05	15.3689	TA	T	0.00319449	0.305833	0.222967	0.170172
3	67300160	rs148038759	A	G	0.00205467	0.330529	0.084321	8.85897e-05	15.3655	A	G	0.00241382	-0.534669	0.26462	0.0433301
16	6974090	rs543408957	T	G	0.0015688	0.345708	0.0882073	8.88186e-05	15.3607	T	G	0.0017476	-0.442199	0.284953	0.120702
6	3157854	rs9501929	C	T	0.0496731	-0.0695143	0.0177404	8.91276e-05	15.354	C	T	0.0498285	0.117641	0.0449572	0.00887782
5	33545052	rs113918075	C	T	0.113006	-0.0473438	0.012084	8.9328e-05	15.3499	C	T	0.114603	0.0345982	0.0314759	0.271682
6	84750788	rs118059347	G	C	0.00580575	0.193132	0.0492979	8.94153e-05	15.348	G	C	0.00612793	0.11611	0.129886	0.371354
5	79690890	rs140557356	CTT	C	0.257438	0.0335864	0.00857318	8.94286e-05	15.3477	CTT	C	0.257157	0.00475392	0.0229455	0.835867
3	31738745	rs72857968	A	G	0.000120706	1.39184	0.355292	8.94885e-05	15.3464	A	G	8.33152e-05	1.57706	1.35649	0.244993
16	7342019	16:7342019_ATATAT_A	A	ATATAT	0.000782817	0.59917	0.152954	8.95392e-05	15.3454	A	ATATAT	0.000836565	0.389569	0.410211	0.342276
5	166650574	rs72827328	C	G	0.067299	-0.0592037	0.0151142	8.96233e-05	15.3436	C	G	0.0669798	0.00380394	0.0398544	0.923961
22	35457737	rs147318785	T	C	0.00121748	0.464602	0.118615	8.96994e-05	15.342	T	C	0.00110378	-0.149019	0.391736	0.703644
5	72706616	rs11738853	G	T	0.00132267	-0.502423	0.128277	8.97718e-05	15.3406	G	T	0.00114793	0.264035	0.288252	0.359673
8	85366874	rs10096184	T	C	0.00732776	0.164112	0.0419034	8.98691e-05	15.3385	T	C	0.00763901	0.0242553	0.114327	0.831984
20	49273225	rs558916760	T	C	0.00402785	-0.273766	0.0699041	8.99152e-05	15.3375	T	C	0.00424443	0.0717401	0.162905	0.659662
6	44025275	rs9462957	G	A	0.246838	0.0336821	0.00860086	8.99799e-05	15.3361	G	A	0.24557	-0.0018766	0.0230981	0.935247
5	67361093	rs540589889	T	G	0.00182437	0.326709	0.0834271	8.99915e-05	15.3359	T	G	0.00201577	-0.0423145	0.234943	0.857069
8	42078254	rs75062584	G	A	0.00810346	0.160591	0.0410103	9.00785e-05	15.334	G	A	0.00814168	0.000571183	0.114419	0.996017
4	489582	rs189820389	A	G	0.00192926	0.390914	0.0998313	9.01241e-05	15.3331	A	G	0.00182452	-0.220777	0.323504	0.49495
10	127255963	rs117057302	G	A	0.0071637	0.165242	0.0422017	9.0211e-05	15.3314	G	A	0.00764145	-0.00932182	0.114712	0.935233
2	120012471	rs572795023	T	C	0.00120942	0.448306	0.114498	9.02521e-05	15.3304	T	C	0.00118431	-0.0421962	0.354062	0.905135
2	160465641	rs73010636	C	A	0.0502604	0.0658749	0.0168252	9.03113e-05	15.3292	C	A	0.0505057	0.0128917	0.0453179	0.776048
13	100661279	rs190041858	A	G	0.00218625	-0.384081	0.0981118	9.05069e-05	15.3251	A	G	0.00231316	-0.238717	0.245869	0.331591
2	222652626	rs1424337	C	T	0.377891	-0.0337211	0.00861404	9.05303e-05	15.3246	C	T	0.376772	-0.0238946	0.0230636	0.300188
1	239856707	rs556982814	C	A	0.00234173	0.304094	0.0776813	9.05396e-05	15.3244	C	A	0.00270012	-0.147095	0.218863	0.501528
1	14858056	rs145182727	A	G	0.00880369	0.156919	0.040091	9.07541e-05	15.3199	A	G	0.00880047	-0.0333954	0.112166	0.765908
13	46132429	rs118115511	A	G	0.0041635	0.222508	0.0568541	9.09047e-05	15.3168	A	G	0.0042582	0.140784	0.152091	0.354622
9	134076513	rs181621257	G	A	0.00174417	0.350486	0.089556	9.09333e-05	15.3162	G	A	0.00186667	-0.0996252	0.259215	0.700731
6	166947276	rs551390674	A	T	0.00141644	0.407218	0.10406	9.10364e-05	15.3139	A	T	0.00144968	-0.255898	0.323643	0.42913
15	35339033	15:35339033_TATTG_T	T	TATTG	0.00111132	0.523475	0.133768	9.10462e-05	15.314	T	TATTG	0.00104122	-0.0922602	0.429252	0.82982
6	84761718	rs2497160	G	C	0.163038	0.0391538	0.0100061	9.11641e-05	15.3115	G	C	0.163601	2.22587e-05	0.0270067	0.999342
3	161120912	rs112775878	AG	A	0.000578664	0.580324	0.148346	9.15447e-05	15.3035	AG	A	0.000581016	0.114413	0.437864	0.793863
11	32706557	rs183611163	A	G	0.0070028	0.18539	0.0473926	9.16154e-05	15.3021	A	G	0.00710055	0.0640252	0.129723	0.621623
3	175103881	rs12630346	A	C	0.463957	-0.0293952	0.00751541	9.17903e-05	15.2985	A	C	0.468624	0.00168487	0.0201103	0.93323
8	5106775	rs556614580	C	A	0.00169597	0.361057	0.0923322	9.21365e-05	15.2913	C	A	0.00176973	0.0406386	0.258983	0.875311
12	42719647	12:42719647_GA_G	G	GA	0.00318009	0.316873	0.0810345	9.21642e-05	15.2908	G	GA	0.00333882	0.0345782	0.221432	0.875909
12	17872864	rs147079082	T	C	0.00218305	0.291238	0.0744792	9.21735e-05	15.2907	T	C	0.00218734	0.00636137	0.214872	0.976382
2	180324859	rs2056203	T	A	0.276366	0.0326426	0.00834884	9.23578e-05	15.2868	T	A	0.276089	-0.00649195	0.0223363	0.771322
2	180329851	rs567460648	T	C	0.00390233	0.227655	0.0582271	9.23832e-05	15.2864	T	C	0.00375372	-0.220088	0.181767	0.225963
9	140250546	9:140250546_C_T	T	C	0.00148731	0.374057	0.0956732	9.23965e-05	15.286	T	C	0.00143959	-0.341929	0.320876	0.2866
17	27082710	rs4794836	G	C	0.203377	-0.0364539	0.00932507	9.25891e-05	15.2821	G	C	0.203246	0.00612247	0.0246121	0.803548
14	92298936	rs8004214	G	A	0.000455387	0.769214	0.196769	9.25954e-05	15.282	G	A	0.000491173	0.51608	0.513003	0.314416
15	27794316	rs76727816	G	A	0.00269295	0.294558	0.0753505	9.2611e-05	15.2816	G	A	0.00254527	-0.425723	0.255948	0.0962485
12	86027689	rs117477415	G	C	0.00975137	0.150167	0.0384158	9.26833e-05	15.2802	G	C	0.00985905	0.045519	0.104875	0.664265
16	7467090	rs559483762	G	T	0.00202113	0.327142	0.0836931	9.27438e-05	15.2789	G	T	0.00200004	0.00753736	0.243724	0.975329
6	57764300	rs1343384	C	G	0.251779	-0.03745	0.0095811	9.27814e-05	15.2782	C	G	0.250836	-0.00573477	0.0255413	0.822346
18	53331430	rs116960059	G	C	0.030568	0.0850219	0.021752	9.27973e-05	15.2779	G	C	0.0296808	0.0930634	0.0587684	0.113293
13	99754077	rs142973232	T	C	0.00440493	0.226852	0.0580405	9.28698e-05	15.2765	T	C	0.00449839	0.0881227	0.158179	0.577454
4	187581947	rs147554575	A	G	0.0151349	0.117565	0.0300799	9.28929e-05	15.2758	A	G	0.0151067	-0.0858443	0.0855535	0.315668
1	76188507	rs12093452	A	G	0.000204231	0.894152	0.228796	9.30359e-05	15.2731	A	G	0.000180416	0.619917	0.676769	0.35967
15	33113387	rs187281112	T	C	0.0051635	-0.220713	0.0564897	9.33929e-05	15.2657	T	C	0.00524675	0.091896	0.136271	0.500082
5	24291939	rs189697287	T	A	0.0014265	0.364281	0.0932463	9.35851e-05	15.2619	T	A	0.00130232	0.402517	0.25406	0.113117
15	77359536	rs576932800	TA	T	0.00302444	-0.344172	0.088103	9.36523e-05	15.2605	TA	T	0.0034286	-0.0412491	0.203446	0.839329
4	82553861	rs528692121	G	A	0.00167002	0.360203	0.0922174	9.38282e-05	15.257	G	A	0.00151579	0.248604	0.269413	0.356131
2	206224643	rs538843592	G	A	0.00266445	0.302047	0.077346	9.4169e-05	15.2501	G	A	0.0025044	-0.0109738	0.225109	0.961119
1	222590140	rs115335032	C	T	0.0100566	-0.161144	0.0412673	9.42711e-05	15.2481	C	T	0.0100874	-0.0540919	0.106512	0.611561
11	90109639	rs184850337	A	C	0.00166729	0.382989	0.0980807	9.42895e-05	15.2477	A	C	0.00186346	0.148601	0.257792	0.564319
1	82219892	rs562127808	T	C	0.00196242	0.334065	0.0855522	9.42987e-05	15.2475	T	C	0.00194055	-0.0758143	0.257497	0.768431
5	75664100	5:75664100_TC_T	T	TC	0.00214427	0.310933	0.0796292	9.4319e-05	15.2472	T	TC	0.00205202	-0.0130713	0.237651	0.956137
2	102376640	2:102376640_CAA_C	C	CAA	0.000389138	0.694757	0.177932	9.43748e-05	15.2461	C	CAA	0.000445411	0.544652	0.443436	0.219352
10	102165744	rs142120436	T	G	0.00434432	0.220766	0.0565456	9.45352e-05	15.2429	T	G	0.00471782	-0.0556135	0.156234	0.721868
13	66583595	rs140131881	A	G	0.0110918	0.13931	0.0356867	9.47385e-05	15.2388	A	G	0.0111357	-0.128412	0.102655	0.210965
5	118575799	rs111490558	C	A	0.00256369	-0.351713	0.0901258	9.52189e-05	15.2293	C	A	0.00252562	0.320265	0.202147	0.113121
17	65114806	rs541762957	G	A	0.183709	0.0423383	0.0108492	9.52326e-05	15.229	G	A	0.18353	0.0194586	0.0289506	0.5015
5	24363697	rs111575625	A	C	0.0188996	0.113442	0.0290703	9.52681e-05	15.2282	A	C	0.0192259	-0.118569	0.0819475	0.147927
1	96670536	rs7524820	G	A	0.409182	-0.0298748	0.00765617	9.53795e-05	15.226	G	A	0.408523	-0.00667615	0.0204139	0.743639
6	135125966	rs78129534	T	C	0.00476937	-0.23359	0.0598697	9.55423e-05	15.2228	T	C	0.00453419	0.0384212	0.151095	0.799276
21	41804885	rs189960517	A	G	0.00201572	0.356775	0.0914586	9.5819e-05	15.2174	A	G	0.0017752	-0.573412	0.340302	0.0919869
4	111349222	rs183648855	T	C	0.0012075	-0.544813	0.139673	9.59417e-05	15.2149	T	C	0.00141663	-0.201712	0.305712	0.509376
3	87512975	rs4859069	T	A	0.185681	-0.0377401	0.00967547	9.59555e-05	15.2146	T	A	0.187456	0.011757	0.0255167	0.644973
17	52808607	rs538595157	G	T	0.0029431	-0.367771	0.0942865	9.59676e-05	15.2144	G	T	0.00297507	0.430295	0.199041	0.0306305
6	36480563	rs180680407	A	G	0.00212438	0.32623	0.0836379	9.59896e-05	15.2139	A	G	0.00214598	-0.540313	0.285934	0.0588057
6	85850234	rs147032594	C	G	0.0028255	0.267989	0.0687097	9.60674e-05	15.2124	C	G	0.00264727	0.126521	0.197646	0.522082
10	72696224	rs530776351	T	C	0.0012278	0.41898	0.107431	9.61919e-05	15.2099	T	C	0.00142315	-0.482589	0.340202	0.156034
15	74952908	rs111672372	C	A	0.0161417	-0.124868	0.0320207	9.63525e-05	15.2069	C	A	0.0170691	-0.0935795	0.0827244	0.257962
9	131857853	rs145730542	A	G	0.0017909	0.353408	0.0906275	9.63647e-05	15.2066	A	G	0.00186768	0.228685	0.241636	0.343943
10	129487143	rs183420606	G	A	0.00111816	0.414475	0.106291	9.64111e-05	15.2056	G	A	0.00143585	0.381692	0.244944	0.119166
12	30980433	rs75701047	G	A	0.055658	0.0623614	0.0159952	9.66875e-05	15.2003	G	A	0.0547749	-0.0595585	0.0445543	0.1813
7	43347845	rs371798038	ATATT	A	0.346645	0.0306041	0.00785038	9.68237e-05	15.1977	ATATT	A	0.345588	0.0137446	0.0211031	0.51485
10	94519778	rs183940219	G	A	0.00585007	-0.217079	0.0556851	9.68603e-05	15.197	G	A	0.00618154	0.209157	0.127755	0.101595
12	127087434	rs117148092	T	C	0.0275979	0.0868097	0.0222692	9.69126e-05	15.1959	T	C	0.0283443	-0.0215259	0.0603465	0.721313
13	38358936	rs141258841	C	A	0.00364781	-0.28259	0.0724934	9.69333e-05	15.1956	C	A	0.00366548	0.19135	0.168982	0.257477
8	31873368	8:31873368_TTG_T	T	TTG	0.0138339	-0.168315	0.043181	9.70306e-05	15.1936	T	TTG	0.0132645	0.0264117	0.111682	0.813052
3	3586227	rs11716734	A	G	0.120325	0.0470158	0.0120622	9.7073e-05	15.1927	A	G	0.121062	0.0320125	0.032231	0.320602
16	25029757	rs11642789	T	C	0.236676	-0.0346867	0.00889914	9.70885e-05	15.1925	T	C	0.235697	0.0140839	0.0235344	0.549547
12	26407523	rs192064312	C	T	0.00102806	0.485733	0.124629	9.72131e-05	15.19	C	T	0.0011319	0.11425	0.346666	0.741727
1	120552108	rs61787042	A	C	0.377495	0.0413308	0.0106056	9.73604e-05	15.1872	A	C	0.379863	0.0320303	0.0283605	0.258731
2	92100705	rs139992768	A	G	0.000424522	0.765367	0.196397	9.73749e-05	15.1869	A	G	0.000529695	-0.227592	0.575145	0.692318
12	110229324	rs147198899	A	G	0.0321548	0.0982393	0.0252189	9.80141e-05	15.1746	A	G	0.0323999	0.0374154	0.0679702	0.581999
7	99207068	7:99207068_CT_C	C	CT	0.00135294	0.450435	0.115633	9.80477e-05	15.174	C	CT	0.00148174	0.402722	0.294775	0.171876
16	6375697	rs149841047	T	C	0.00377412	0.23397	0.0600645	9.80743e-05	15.1735	T	C	0.00435078	0.20243	0.148762	0.173588
4	55152681	rs139582170	T	G	0.00577668	-0.216505	0.0555813	9.80799e-05	15.1732	T	G	0.00549524	-0.137709	0.150113	0.358949
7	42557239	rs186115700	A	G	0.0025772	0.285151	0.0732176	9.83751e-05	15.1677	A	G	0.00240493	0.0835415	0.213449	0.69551
4	163863277	rs58942069	T	C	0.00300553	-0.326743	0.0839021	9.84687e-05	15.1659	T	C	0.00292114	-0.249379	0.22356	0.26464
18	8619564	rs551236796	T	C	0.00133181	0.482531	0.123907	9.84827e-05	15.1656	T	C	0.00151773	0.0940826	0.329658	0.775342
1	14212332	rs141045710	G	A	0.0104619	-0.151924	0.0390128	9.85248e-05	15.1649	G	A	0.00998972	0.00295016	0.10199	0.976924
13	58455363	rs7327013	G	A	0.0475112	-0.0700391	0.0179864	9.86012e-05	15.1633	G	A	0.047968	0.0897279	0.0455212	0.0487098
16	263782	rs144980572	T	C	0.00289435	-0.307602	0.0790178	9.90883e-05	15.154	T	C	0.00269901	0.0713277	0.193947	0.713045
3	114388593	rs75927262	T	A	0.0706018	0.0562788	0.0144583	9.92234e-05	15.1515	T	A	0.0705639	-0.0275597	0.0394185	0.484454
8	65063480	rs61045012	C	T	0.01442	0.150113	0.0385734	9.95786e-05	15.1447	C	T	0.0147642	0.106753	0.102121	0.295856
15	77802853	rs181922960	A	G	0.00258696	-0.386102	0.0992146	9.959e-05	15.1444	A	G	0.00300584	0.00737736	0.222139	0.973507
1	10227030	rs10864447	C	A	0.408832	0.0309257	0.00794764	9.97586e-05	15.1413	C	A	0.409723	-0.00568691	0.0212887	0.789367
